# Supplementary material for: 1-(5-Hydr­oxy-3-methyl-1-phenyl-1H-pyrazol-4-yl)ethanone: a new monoclinic polymorph
Source: Acta Crystallogr Sect E Struct Rep Online. 2009 Jan 17;65(Pt 2):o330. doi: 10.1107/S1600536809001470 (PMC2968401; doi:10.1107/S1600536809001470)
Supplement: Supplementary file 1 [file e-65-0o330-sup1.cif]

##############################################################################
###                                                                        ###
###        Electronic paper (Acta Crystallographica Section E)             ###
###                                                                        ###
##############################################################################
#                                                                            #
# This CIF contains the data in a paper accepted for publication in Acta     #
# Crystallographica Section E. It conforms to the requirements of Notes      #
# for Authors for Section E, and has been peer reviewed under the auspices   #
# of the IUCr Commission on Journals.                                        #
#                                                                            #
# Full details of the Crystallographic Information File format               #
# are given in the paper "The Crystallographic Information File (CIF):       #
# a New Standard Archive File for Crystallography" by S. R. Hall, F. H.      #
# Allen and I. D. Brown [Acta Cryst. (1991), A47, 655-685].                  #
#                                                                            #
# The current version of the core CIF dictionary is obtainable from          #
# ftp://ftp.iucr.org/pub/cif_core.dic. The current version number is 2.4.    #
#                                                                            #
# Software is freely available for graphical display of the structure(s) in  #
# this CIF.  For information consult the CIF home page http://www.iucr.org/  #
# cif/home.html                                                              #
#                                                                            #
# This file may be used for bona fide research purposes within the           #
# scientific community so long as proper attribution is given to the journal # 
# article from which it was obtained.                                        #
#                                                                            #
##############################################################################
                                             
data_I
_audit_creation_method     SHELXL-97
_chemical_name_systematic
;
1-(5-Hydroxy-3-methyl-1-phenyl-1<i>H</i>-pyrazol-4-yl)ethanone
;
_chemical_name_common     ?
_chemical_formula_moiety     'C12 H12 N2 O2'
_chemical_formula_sum     'C12 H12 N2 O2'
_chemical_formula_iupac     'C12 H12 N2 O2'
_chemical_formula_weight     216.24
_chemical_melting_point     ?
_symmetry_cell_setting     monoclinic
_symmetry_space_group_name_H-M     'P 21/n'
_symmetry_space_group_name_Hall     '-P 2yn'
loop_
    _symmetry_equiv_pos_site_id
    _symmetry_equiv_pos_as_xyz
    1 x,y,z
    2 1/2-x,1/2+y,1/2-z
    3 -x,-y,-z
    4 1/2+x,1/2-y,1/2+z
_cell_length_a     13.8735(7)
_cell_length_b     9.2037(4)
_cell_length_c     18.3702(8)
_cell_angle_alpha     90.00
_cell_angle_beta     110.100(2)
_cell_angle_gamma     90.00
_cell_volume     2202.78(18)
_cell_formula_units_Z     8
_cell_measurement_reflns_used     4106
_cell_measurement_theta_min     2.26
_cell_measurement_theta_max     22.37
_cell_measurement_temperature     296(2)
_exptl_crystal_description     block
_exptl_crystal_colour     colorless
_exptl_crystal_size_max     0.34
_exptl_crystal_size_mid     0.22
_exptl_crystal_size_min     0.16
_exptl_crystal_density_diffrn     1.304
_exptl_crystal_density_meas     ?
_exptl_crystal_density_method     'not measured'
_exptl_crystal_F_000     912
_exptl_absorpt_coefficient_mu     0.091
_exptl_absorpt_correction_type     none
_exptl_absorpt_process_details     ?
_exptl_absorpt_correction_T_min     ?
_exptl_absorpt_correction_T_max     ?
_exptl_special_details
;
;
_diffrn_ambient_temperature     296(2)
_diffrn_radiation_type     MoK\a
_diffrn_radiation_wavelength     0.71073
_diffrn_radiation_source     'fine-focus sealed tube'
_diffrn_radiation_monochromator     graphite
_diffrn_measurement_device_type     'Bruker Kappa APEXII CCD'
_diffrn_measurement_method     '\f and \w'
_diffrn_detector_area_resol_mean     ?
_diffrn_reflns_number     24519
_diffrn_reflns_av_R_equivalents     0.0474
_diffrn_reflns_av_sigmaI/netI     0.0499
_diffrn_reflns_theta_min     2.36
_diffrn_reflns_theta_max     28.62
_diffrn_reflns_theta_full     25.00
_diffrn_measured_fraction_theta_max     0.972
_diffrn_measured_fraction_theta_full     0.999
_diffrn_reflns_limit_h_min     -18
_diffrn_reflns_limit_h_max     18
_diffrn_reflns_limit_k_min     -12
_diffrn_reflns_limit_k_max     12
_diffrn_reflns_limit_l_min     -24
_diffrn_reflns_limit_l_max     24
_diffrn_standards_number     0
_diffrn_standards_interval_count     ?
_diffrn_standards_interval_time     ?
_diffrn_standards_decay_%     0
_refine_special_details
;
Refinement of <i>F</i>^2^ against ALL reflections. The weighted <i>R</i>-factor
<i>wR</i> and goodness of fit <i>S</i> are based on <i>F</i>^2^, conventional
<i>R</i>-factors <i>R</i> are based on <i>F</i>, with <i>F</i> set to zero for
negative <i>F</i>^2^. The threshold expression of <i>F</i>^2^ >
\s(<i>F</i>^2^) is used only for calculating <i>R</i>-factors(gt) <i>etc</i>.
and is not relevant to the choice of reflections for refinement.
<i>R</i>-factors based on <i>F</i>^2^ are statistically about twice as large
as those based on <i>F</i>, and <i>R</i>- factors based on ALL data will be
even larger.
;
_reflns_number_total     5500
_reflns_number_gt     2656
_reflns_threshold_expression     I>2\s(I)
_refine_ls_structure_factor_coef     Fsqd
_refine_ls_matrix_type     full
_refine_ls_R_factor_all     0.1269
_refine_ls_R_factor_gt     0.0508
_refine_ls_wR_factor_gt     0.1186
_refine_ls_wR_factor_ref     0.1493
_refine_ls_goodness_of_fit_ref     0.974
_refine_ls_restrained_S_all     0.974
_refine_ls_number_reflns     5500
_refine_ls_number_parameters     292
_refine_ls_number_restraints     0
_refine_ls_hydrogen_treatment     constr
_refine_ls_weighting_scheme     calc
_refine_ls_weighting_details
         'calc w=1/[\s^2^(Fo^2^)+(0.0571P)^2^+0.4951P] where P=(Fo^2^+2Fc^2^)/3'
_atom_sites_solution_hydrogens     geom
_atom_sites_solution_primary     direct
_atom_sites_solution_secondary     difmap
_refine_ls_shift/su_max     0.001
_refine_ls_shift/su_mean     0.000
_refine_diff_density_max     0.184
_refine_diff_density_min     -0.141
_refine_ls_extinction_method     'SHELXL97 (Sheldrick, 2008)'
_refine_ls_extinction_coef     0.0059(9)
_refine_ls_extinction_expression
                                  'Fc^*^=kFc[1+0.001xFc^2^\l^3^/sin(2\q)]^-1/4^'
loop_
    _atom_type_symbol
    _atom_type_description
    _atom_type_scat_dispersion_real
    _atom_type_scat_dispersion_imag
    _atom_type_scat_source
    'C' 'C' 0.0033 0.0016
                         'International Tables Vol C Tables 4.2.6.8 and 6.1.1.4'
    'H' 'H' 0.0000 0.0000
                         'International Tables Vol C Tables 4.2.6.8 and 6.1.1.4'
    'N' 'N' 0.0061 0.0033
                         'International Tables Vol C Tables 4.2.6.8 and 6.1.1.4'
    'O' 'O' 0.0106 0.0060
                         'International Tables Vol C Tables 4.2.6.8 and 6.1.1.4'
_computing_data_collection     'APEX2 (Bruker, 2002)'
_computing_cell_refinement     'SAINT (Bruker, 2002)'
_computing_data_reduction     'SAINT (Bruker, 2002)'
_computing_structure_solution     'SHELXS97 (Sheldrick, 2008)'
_computing_structure_refinement     'SHELXL97 (Sheldrick, 2008)'
_computing_molecular_graphics     'PLATON (Spek, 2003)'
_computing_publication_material     'SHELXL97 (Sheldrick, 2008)'
loop_
    _atom_site_type_symbol
    _atom_site_label
    _atom_site_fract_x
    _atom_site_fract_y
    _atom_site_fract_z
    _atom_site_U_iso_or_equiv
    _atom_site_thermal_displace_type
    _atom_site_calc_flag
    _atom_site_refinement_flags
    _atom_site_occupancy
    O O1 0.66613(12) 0.62373(18) -0.03281(8) 0.0712(6) Uani . . 1.000
    O O2 0.53649(13) 0.8021(2) -0.11913(9) 0.0837(7) Uani . . 1.000
    N N1 0.62925(12) 0.57325(17) 0.08026(8) 0.0485(5) Uani . . 1.000
    N N2 0.55538(12) 0.61513(18) 0.11211(9) 0.0540(6) Uani . . 1.000
    C C3 0.49372(15) 0.7059(2) 0.06310(11) 0.0526(6) Uani . . 1.000
    C C4 0.52380(15) 0.7271(2) -0.00295(10) 0.0512(7) Uani . . 1.000
    C C5 0.61166(15) 0.6395(2) 0.01114(10) 0.0514(7) Uani . . 1.000
    C C6 0.70789(14) 0.4754(2) 0.12184(10) 0.0480(6) Uani . . 1.000
    C C7 0.77805(16) 0.4233(3) 0.09027(12) 0.0651(8) Uani . . 1.000
    C C8 0.85362(18) 0.3279(3) 0.13225(13) 0.0744(9) Uani . . 1.000
    C C9 0.85957(17) 0.2840(3) 0.20516(12) 0.0668(8) Uani . . 1.000
    C C10 0.78986(16) 0.3365(2) 0.23610(11) 0.0617(7) Uani . . 1.000
    C C11 0.71414(15) 0.4321(2) 0.19540(10) 0.0547(7) Uani . . 1.000
    C C12 0.48768(17) 0.8096(2) -0.07168(12) 0.0612(7) Uani . . 1.000
    C C13 0.39531(18) 0.9041(3) -0.09255(13) 0.0753(9) Uani . . 1.000
    C C14 0.40749(17) 0.7731(3) 0.08202(13) 0.0771(9) Uani . . 1.000
    O O21 0.23044(14) 0.0334(2) 0.01074(9) 0.0987(8) Uani . . 1.000
    O O22 0.18315(17) 0.1293(3) -0.12625(11) 0.1230(10) Uani . . 1.000
    N N21 0.11930(13) 0.1209(2) 0.07053(9) 0.0632(7) Uani . . 1.000
    N N22 0.03141(16) 0.2078(3) 0.04976(11) 0.0871(9) Uani . . 1.000
    C C23 0.01369(18) 0.2479(3) -0.02204(13) 0.0760(9) Uani . . 1.000
    C C24 0.08731(16) 0.1905(2) -0.05120(11) 0.0617(8) Uani . . 1.000
    C C25 0.15261(17) 0.1086(2) 0.01064(12) 0.0622(8) Uani . . 1.000
    C C26 0.15670(17) 0.0590(2) 0.14600(11) 0.0591(7) Uani . . 1.000
    C C27 0.2554(2) 0.0047(3) 0.17540(14) 0.0830(10) Uani . . 1.000
    C C28 0.2890(2) -0.0560(3) 0.24905(15) 0.0940(11) Uani . . 1.000
    C C29 0.2273(2) -0.0600(3) 0.29305(14) 0.0882(10) Uani . . 1.000
    C C30 0.1312(2) -0.0014(3) 0.26406(14) 0.0818(10) Uani . . 1.000
    C C31 0.09504(19) 0.0573(3) 0.19051(12) 0.0706(8) Uani . . 1.000
    C C32 0.1070(2) 0.2010(3) -0.12067(13) 0.0786(10) Uani . . 1.000
    C C33 0.0467(2) 0.2899(3) -0.18792(13) 0.0988(11) Uani . . 1.000
    C C34 -0.0776(2) 0.3424(4) -0.06259(17) 0.1267(14) Uani . . 1.000
    H H1O 0.64280 0.67500 -0.07140 0.1070 Uiso calc R 1.000
    H H7 0.77450 0.45230 0.04090 0.0780 Uiso calc R 1.000
    H H8 0.90090 0.29290 0.11090 0.0890 Uiso calc R 1.000
    H H9 0.91040 0.21950 0.23310 0.0800 Uiso calc R 1.000
    H H10 0.79360 0.30710 0.28550 0.0740 Uiso calc R 1.000
    H H11 0.66750 0.46730 0.21730 0.0660 Uiso calc R 1.000
    H H13A 0.38720 0.95360 -0.14030 0.1130 Uiso calc R 1.000
    H H13B 0.40330 0.97420 -0.05220 0.1130 Uiso calc R 1.000
    H H13C 0.33570 0.84560 -0.09860 0.1130 Uiso calc R 1.000
    H H14A 0.34390 0.75280 0.04120 0.1160 Uiso calc R 1.000
    H H14B 0.41750 0.87630 0.08720 0.1160 Uiso calc R 1.000
    H H14C 0.40560 0.73360 0.12990 0.1160 Uiso calc R 1.000
    H H21O 0.23880 0.04250 -0.03110 0.1480 Uiso calc R 1.000
    H H27 0.29860 0.00880 0.14640 0.1000 Uiso calc R 1.000
    H H28 0.35480 -0.09470 0.26880 0.1130 Uiso calc R 1.000
    H H29 0.25040 -0.10200 0.34210 0.1060 Uiso calc R 1.000
    H H30 0.08950 -0.00120 0.29430 0.0980 Uiso calc R 1.000
    H H31 0.02910 0.09560 0.17120 0.0850 Uiso calc R 1.000
    H H33A 0.06630 0.26630 -0.23180 0.1480 Uiso calc R 1.000
    H H33B 0.05960 0.39110 -0.17560 0.1480 Uiso calc R 1.000
    H H33C -0.02510 0.27020 -0.20000 0.1480 Uiso calc R 1.000
    H H34A -0.11410 0.36330 -0.02790 0.1910 Uiso calc R 1.000
    H H34B -0.12220 0.29250 -0.10740 0.1910 Uiso calc R 1.000
    H H34C -0.05460 0.43150 -0.07830 0.1910 Uiso calc R 1.000
loop_
    _atom_site_aniso_label
    _atom_site_aniso_U_11
    _atom_site_aniso_U_22
    _atom_site_aniso_U_33
    _atom_site_aniso_U_12
    _atom_site_aniso_U_13
    _atom_site_aniso_U_23
    O1 0.0762(10) 0.0911(12) 0.0547(8) 0.0196(9) 0.0331(8) 0.0127(8)
    O2 0.0920(12) 0.1028(14) 0.0569(9) 0.0153(10) 0.0262(9) 0.0176(8)
    N1 0.0489(9) 0.0560(10) 0.0417(8) 0.0082(8) 0.0170(7) -0.0040(7)
    N2 0.0520(10) 0.0624(11) 0.0501(9) 0.0100(9) 0.0207(8) -0.0060(8)
    C3 0.0503(11) 0.0557(12) 0.0498(10) 0.0059(10) 0.0145(9) -0.0072(10)
    C4 0.0511(12) 0.0513(12) 0.0461(10) 0.0036(10) 0.0101(9) -0.0066(9)
    C5 0.0543(12) 0.0567(12) 0.0429(10) -0.0004(10) 0.0165(9) -0.0060(9)
    C6 0.0478(11) 0.0500(11) 0.0460(10) 0.0046(9) 0.0157(9) -0.0041(9)
    C7 0.0678(14) 0.0804(16) 0.0544(11) 0.0209(13) 0.0305(11) 0.0094(11)
    C8 0.0685(15) 0.0919(18) 0.0725(14) 0.0327(14) 0.0366(12) 0.0133(13)
    C9 0.0623(14) 0.0737(15) 0.0630(13) 0.0189(12) 0.0199(11) 0.0076(11)
    C10 0.0686(14) 0.0690(14) 0.0478(10) 0.0116(12) 0.0203(10) 0.0043(10)
    C11 0.0574(12) 0.0613(13) 0.0498(10) 0.0076(11) 0.0239(9) -0.0034(9)
    C12 0.0645(14) 0.0599(13) 0.0499(11) -0.0007(11) 0.0078(11) -0.0041(10)
    C13 0.0745(16) 0.0677(15) 0.0679(14) 0.0120(13) 0.0041(12) 0.0042(11)
    C14 0.0697(15) 0.0915(18) 0.0737(14) 0.0268(14) 0.0293(12) -0.0001(13)
    O21 0.0956(13) 0.1380(17) 0.0771(11) 0.0562(12) 0.0485(10) 0.0161(11)
    O22 0.1323(17) 0.178(2) 0.0862(12) 0.0505(16) 0.0727(13) 0.0229(13)
    N21 0.0616(11) 0.0788(13) 0.0554(10) 0.0240(10) 0.0282(9) 0.0052(9)
    N22 0.0824(14) 0.1190(18) 0.0700(12) 0.0519(13) 0.0393(11) 0.0221(12)
    C23 0.0722(15) 0.0956(18) 0.0634(13) 0.0270(14) 0.0275(12) 0.0125(13)
    C24 0.0601(13) 0.0746(15) 0.0528(11) 0.0049(12) 0.0226(10) 0.0014(10)
    C25 0.0618(13) 0.0703(15) 0.0607(12) 0.0113(12) 0.0292(11) -0.0019(11)
    C26 0.0674(14) 0.0600(13) 0.0524(11) 0.0121(11) 0.0239(11) -0.0007(10)
    C27 0.0782(17) 0.102(2) 0.0700(15) 0.0283(15) 0.0272(13) 0.0093(14)
    C28 0.0888(19) 0.103(2) 0.0754(17) 0.0238(17) 0.0092(16) 0.0120(15)
    C29 0.112(2) 0.0838(19) 0.0616(14) -0.0010(17) 0.0206(16) 0.0095(13)
    C30 0.107(2) 0.0783(17) 0.0679(15) -0.0045(16) 0.0400(15) 0.0041(13)
    C31 0.0774(16) 0.0741(15) 0.0651(13) 0.0103(13) 0.0306(12) 0.0031(12)
    C32 0.0825(17) 0.0944(19) 0.0616(14) -0.0036(15) 0.0283(13) -0.0008(13)
    C33 0.111(2) 0.118(2) 0.0601(14) -0.0131(19) 0.0201(14) 0.0143(15)
    C34 0.114(2) 0.177(3) 0.093(2) 0.084(2) 0.0405(18) 0.042(2)
_geom_special_details
;
Bond distances, angles <i>etc</i>. have been calculated using the rounded
fractional coordinates. All su's are estimated from the variances of the
(full) variance-covariance matrix. The cell e.s.d.'s are taken into account in
the estimation of distances, angles and torsion angles
;
loop_
    _geom_bond_atom_site_label_1
    _geom_bond_atom_site_label_2
    _geom_bond_site_symmetry_1
    _geom_bond_site_symmetry_2
    _geom_bond_distance
    _geom_bond_publ_flag
    O1 C5 . . 1.290(3) no
    O2 C12 . . 1.276(3) no
    O1 H1O . . 0.8200 no
    O21 C25 . . 1.282(3) no
    O22 C32 . . 1.279(4) no
    O21 H21O . . 0.8200 no
    N1 C5 . . 1.353(2) no
    N1 C6 . . 1.419(2) no
    N1 N2 . . 1.398(2) no
    N2 C3 . . 1.308(3) no
    N21 C25 . . 1.337(3) no
    N21 C26 . . 1.422(2) no
    N21 N22 . . 1.397(3) no
    N22 C23 . . 1.309(3) no
    C3 C14 . . 1.490(3) no
    C3 C4 . . 1.426(3) no
    C4 C12 . . 1.410(3) no
    C4 C5 . . 1.409(3) no
    C6 C11 . . 1.383(2) no
    C6 C7 . . 1.379(3) no
    C7 C8 . . 1.382(4) no
    C8 C9 . . 1.374(3) no
    C9 C10 . . 1.367(3) no
    C10 C11 . . 1.377(3) no
    C12 C13 . . 1.486(3) no
    C7 H7 . . 0.9300 no
    C8 H8 . . 0.9300 no
    C9 H9 . . 0.9300 no
    C10 H10 . . 0.9300 no
    C11 H11 . . 0.9300 no
    C13 H13B . . 0.9600 no
    C13 H13A . . 0.9600 no
    C13 H13C . . 0.9600 no
    C14 H14C . . 0.9600 no
    C14 H14B . . 0.9600 no
    C14 H14A . . 0.9600 no
    C23 C24 . . 1.409(3) no
    C23 C34 . . 1.506(4) no
    C24 C25 . . 1.404(3) no
    C24 C32 . . 1.397(3) no
    C26 C31 . . 1.372(3) no
    C26 C27 . . 1.381(4) no
    C27 C28 . . 1.388(4) no
    C28 C29 . . 1.365(4) no
    C29 C30 . . 1.365(4) no
    C30 C31 . . 1.380(3) no
    C32 C33 . . 1.478(3) no
    C27 H27 . . 0.9300 no
    C28 H28 . . 0.9300 no
    C29 H29 . . 0.9300 no
    C30 H30 . . 0.9300 no
    C31 H31 . . 0.9300 no
    C33 H33A . . 0.9600 no
    C33 H33B . . 0.9600 no
    C33 H33C . . 0.9600 no
    C34 H34A . . 0.9600 no
    C34 H34B . . 0.9600 no
    C34 H34C . . 0.9600 no
loop_
    _geom_angle_atom_site_label_1
    _geom_angle_atom_site_label_2
    _geom_angle_atom_site_label_3
    _geom_angle_site_symmetry_1
    _geom_angle_site_symmetry_2
    _geom_angle_site_symmetry_3
    _geom_angle
    _geom_angle_publ_flag
    C5 O1 H1O . . . 110.00 no
    C25 O21 H21O . . . 110.00 no
    N2 N1 C5 . . . 110.30(16) no
    C5 N1 C6 . . . 130.45(17) no
    N2 N1 C6 . . . 119.25(14) no
    N1 N2 C3 . . . 106.75(15) no
    C25 N21 C26 . . . 130.94(19) no
    N22 N21 C26 . . . 119.17(17) no
    N22 N21 C25 . . . 109.87(17) no
    N21 N22 C23 . . . 106.3(2) no
    C4 C3 C14 . . . 129.42(18) no
    N2 C3 C14 . . . 119.48(18) no
    N2 C3 C4 . . . 111.08(18) no
    C3 C4 C5 . . . 104.66(16) no
    C3 C4 C12 . . . 135.9(2) no
    C5 C4 C12 . . . 119.44(19) no
    N1 C5 C4 . . . 107.21(17) no
    O1 C5 C4 . . . 127.25(17) no
    O1 C5 N1 . . . 125.54(18) no
    N1 C6 C11 . . . 119.18(17) no
    C7 C6 C11 . . . 119.64(19) no
    N1 C6 C7 . . . 121.18(17) no
    C6 C7 C8 . . . 119.7(2) no
    C7 C8 C9 . . . 120.7(2) no
    C8 C9 C10 . . . 119.2(2) no
    C9 C10 C11 . . . 121.10(19) no
    C6 C11 C10 . . . 119.65(19) no
    O2 C12 C13 . . . 117.93(19) no
    O2 C12 C4 . . . 118.3(2) no
    C4 C12 C13 . . . 123.8(2) no
    C8 C7 H7 . . . 120.00 no
    C6 C7 H7 . . . 120.00 no
    C9 C8 H8 . . . 120.00 no
    C7 C8 H8 . . . 120.00 no
    C10 C9 H9 . . . 120.00 no
    C8 C9 H9 . . . 120.00 no
    C9 C10 H10 . . . 119.00 no
    C11 C10 H10 . . . 119.00 no
    C10 C11 H11 . . . 120.00 no
    C6 C11 H11 . . . 120.00 no
    C12 C13 H13B . . . 109.00 no
    C12 C13 H13C . . . 109.00 no
    H13A C13 H13C . . . 110.00 no
    C12 C13 H13A . . . 109.00 no
    H13A C13 H13B . . . 109.00 no
    H13B C13 H13C . . . 109.00 no
    H14B C14 H14C . . . 109.00 no
    H14A C14 H14B . . . 109.00 no
    H14A C14 H14C . . . 110.00 no
    C3 C14 H14B . . . 109.00 no
    C3 C14 H14C . . . 109.00 no
    C3 C14 H14A . . . 109.00 no
    N22 C23 C24 . . . 111.6(2) no
    N22 C23 C34 . . . 119.8(2) no
    C24 C23 C34 . . . 128.7(2) no
    C23 C24 C25 . . . 104.13(19) no
    C23 C24 C32 . . . 135.7(2) no
    C25 C24 C32 . . . 120.1(2) no
    O21 C25 C24 . . . 126.9(2) no
    N21 C25 C24 . . . 108.1(2) no
    O21 C25 N21 . . . 125.02(19) no
    N21 C26 C27 . . . 120.5(2) no
    C27 C26 C31 . . . 120.0(2) no
    N21 C26 C31 . . . 119.5(2) no
    C26 C27 C28 . . . 118.9(2) no
    C27 C28 C29 . . . 121.3(3) no
    C28 C29 C30 . . . 119.0(2) no
    C29 C30 C31 . . . 121.0(3) no
    C26 C31 C30 . . . 119.8(2) no
    O22 C32 C33 . . . 117.7(2) no
    C24 C32 C33 . . . 124.7(2) no
    O22 C32 C24 . . . 117.6(2) no
    C26 C27 H27 . . . 121.00 no
    C28 C27 H27 . . . 121.00 no
    C27 C28 H28 . . . 119.00 no
    C29 C28 H28 . . . 119.00 no
    C28 C29 H29 . . . 120.00 no
    C30 C29 H29 . . . 120.00 no
    C29 C30 H30 . . . 120.00 no
    C31 C30 H30 . . . 120.00 no
    C26 C31 H31 . . . 120.00 no
    C30 C31 H31 . . . 120.00 no
    C32 C33 H33A . . . 110.00 no
    C32 C33 H33B . . . 109.00 no
    C32 C33 H33C . . . 109.00 no
    H33A C33 H33B . . . 109.00 no
    H33A C33 H33C . . . 110.00 no
    H33B C33 H33C . . . 109.00 no
    C23 C34 H34A . . . 109.00 no
    C23 C34 H34B . . . 109.00 no
    C23 C34 H34C . . . 109.00 no
    H34A C34 H34B . . . 109.00 no
    H34A C34 H34C . . . 110.00 no
    H34B C34 H34C . . . 110.00 no
loop_
    _geom_torsion_atom_site_label_1
    _geom_torsion_atom_site_label_2
    _geom_torsion_atom_site_label_3
    _geom_torsion_atom_site_label_4
    _geom_torsion_site_symmetry_1
    _geom_torsion_site_symmetry_2
    _geom_torsion_site_symmetry_3
    _geom_torsion_site_symmetry_4
    _geom_torsion
    _geom_torsion_publ_flag
    C5 N1 N2 C3 . . . . -0.1(2) no
    C6 N1 N2 C3 . . . . 179.20(16) no
    N2 N1 C5 O1 . . . . 179.96(19) no
    N2 N1 C5 C4 . . . . -0.1(2) no
    C6 N1 C5 O1 . . . . 0.8(3) no
    C6 N1 C5 C4 . . . . -179.31(18) no
    N2 N1 C6 C7 . . . . 175.42(19) no
    N2 N1 C6 C11 . . . . -4.7(3) no
    C5 N1 C6 C7 . . . . -5.4(3) no
    C5 N1 C6 C11 . . . . 174.41(19) no
    N1 N2 C3 C4 . . . . 0.3(2) no
    N1 N2 C3 C14 . . . . -178.50(18) no
    N22 N21 C25 O21 . . . . -178.4(2) no
    N22 N21 C25 C24 . . . . 1.0(2) no
    C26 N21 C25 O21 . . . . -0.3(4) no
    C26 N21 C25 C24 . . . . 179.2(2) no
    N22 N21 C26 C27 . . . . -163.5(2) no
    C25 N21 N22 C23 . . . . -0.7(3) no
    C26 N21 N22 C23 . . . . -179.1(2) no
    C25 N21 C26 C31 . . . . -163.4(2) no
    N22 N21 C26 C31 . . . . 14.6(3) no
    C25 N21 C26 C27 . . . . 18.5(3) no
    N21 N22 C23 C24 . . . . 0.1(3) no
    N21 N22 C23 C34 . . . . 179.3(2) no
    C14 C3 C4 C5 . . . . 178.3(2) no
    C14 C3 C4 C12 . . . . -1.3(4) no
    N2 C3 C4 C12 . . . . -179.9(2) no
    N2 C3 C4 C5 . . . . -0.3(2) no
    C3 C4 C5 O1 . . . . -179.81(19) no
    C3 C4 C12 C13 . . . . -1.2(4) no
    C5 C4 C12 O2 . . . . -0.1(3) no
    C5 C4 C12 C13 . . . . 179.3(2) no
    C3 C4 C5 N1 . . . . 0.3(2) no
    C12 C4 C5 O1 . . . . -0.2(3) no
    C12 C4 C5 N1 . . . . 179.92(16) no
    C3 C4 C12 O2 . . . . 179.4(2) no
    N1 C6 C7 C8 . . . . -179.9(2) no
    C11 C6 C7 C8 . . . . 0.3(3) no
    N1 C6 C11 C10 . . . . 179.64(18) no
    C7 C6 C11 C10 . . . . -0.5(3) no
    C6 C7 C8 C9 . . . . 0.1(4) no
    C7 C8 C9 C10 . . . . -0.3(4) no
    C8 C9 C10 C11 . . . . 0.1(4) no
    C9 C10 C11 C6 . . . . 0.4(3) no
    N22 C23 C24 C25 . . . . 0.5(3) no
    N22 C23 C24 C32 . . . . -177.7(3) no
    C34 C23 C24 C25 . . . . -178.6(3) no
    C34 C23 C24 C32 . . . . 3.1(5) no
    C23 C24 C25 O21 . . . . 178.5(2) no
    C23 C24 C25 N21 . . . . -1.0(2) no
    C32 C24 C25 O21 . . . . -2.9(3) no
    C32 C24 C25 N21 . . . . 177.6(2) no
    C23 C24 C32 O22 . . . . -179.3(3) no
    C23 C24 C32 C33 . . . . 1.3(5) no
    C25 C24 C32 O22 . . . . 2.7(4) no
    C25 C24 C32 C33 . . . . -176.8(2) no
    N21 C26 C27 C28 . . . . -179.5(2) no
    C31 C26 C27 C28 . . . . 2.4(4) no
    N21 C26 C31 C30 . . . . -179.4(2) no
    C27 C26 C31 C30 . . . . -1.3(4) no
    C26 C27 C28 C29 . . . . -1.4(4) no
    C27 C28 C29 C30 . . . . -0.8(4) no
    C28 C29 C30 C31 . . . . 2.0(4) no
    C29 C30 C31 C26 . . . . -0.9(4) no
loop_
    _geom_hbond_atom_site_label_D
    _geom_hbond_atom_site_label_H
    _geom_hbond_atom_site_label_A
    _geom_hbond_site_symmetry_A
    _geom_hbond_distance_DH
    _geom_hbond_distance_HA
    _geom_hbond_distance_DA
    _geom_hbond_angle_DHA
    _geom_hbond_publ_flag
    O1 H1O O2 . 0.82 1.85 2.546(2) 142 yes
    O21 H21O O22 . 0.82 1.83 2.531(3) 142 yes
    C8 H8 N22 1_655 0.93 2.56 3.489(3) 177 yes
    C13 H13C Cg2 3_666 0.96 2.66 3.533(3) 150 yes
    C33 H33B Cg2 3_666 0.96 2.98 3.774(3) 141 yes
data_global
_journal_date_recd_electronic     2009-01-09
_journal_date_accepted     2009-01-12
_journal_name_full     'Acta Crystallographica, Section E'
_journal_year     2009
_journal_volume     65
_journal_issue      2
_journal_page_first     o330
_journal_page_last     o330
_journal_paper_category     QO
_journal_coeditor_code     WN2305
_publ_contact_author_name     'Arshad, Muhammad Nadeem'
_publ_contact_author_address
;
Materials Chemistry Laboratory
Department of Chemistry
University
Lahore
Pakistan
;
_publ_contact_author_email     mnachemist@hotmail.com
_publ_contact_author_fax     ?
_publ_contact_author_phone     '+923334537630'
_publ_section_title
;
1-(5-Hydroxy-3-methyl-1-phenyl-1<i>H</i>-pyrazol-4-yl)ethanone: a new monoclinic
polymorph
;
loop_
    _publ_author_name
    _publ_author_footnote
    _publ_author_address
    'Sheikh, Tasneem Ullah' .
;
Department of Chemistry
Islamia University
Bahawalpur
Pakistan
and
Department of Chemistry
Government College of Education
Afzalpur
Azad Jammu & Kashmir
Pakistan
;
    'Khan, Misbahul Ain' .
;
Department of Chemistry
Islamia University
Bahawalpur
Pakistan
;
    'Arshad, Muhammad Nadeem' .
;
Materials Chemistry Laboratory
Department of Chemistry
GC University
Lahore
Pakistan
;
    'Khan, Islam Ullah' .
;
Materials Chemistry Laboratory
Department of Chemistry
GC University
Lahore
Pakistan
;
    'Stoeckli-Evans, Helen' .
;
Institute of Physics
University of Neuch\^atel
rue Emile-Argand 11
CH-2009 Neuch\^atel
Switzerland
;
