# Supplementary material for: 1-(5-Hydr­oxy-3-methyl-1-phenyl-1H-pyrazol-4-yl)ethanone: a new monoclinic polymorph
Source: Acta Crystallogr Sect E Struct Rep Online. 2009 Jan 17;65(Pt 2):o330. doi: 10.1107/S1600536809001470 (PMC2968401; doi:10.1107/S1600536809001470)
Supplement: Supplementary file 2 [file e-65-0o330-Isup2.hkl]

# 
# h,k,l, Fc-squared, Fo-squared, sigma(Fo-squared) and status flag 
# 
data_I
_shelx_title ' MLT3_0M IN      P21/N' 
_shelx_refln_list_code          4 
_shelx_F_calc_maximum      282.71 
_exptl_crystal_F_000       912.00 
_reflns_d_resolution_high  0.7419 
 
loop_ 
 _symmetry_equiv_pos_as_xyz 
 'x, y, z' 
 '-x+1/2, y+1/2, -z+1/2' 
 '-x, -y, -z' 
 'x-1/2, -y-1/2, z-1/2' 
 
_cell_length_a    13.8735 
_cell_length_b     9.2037 
_cell_length_c    18.3702 
_cell_angle_alpha  90.000 
_cell_angle_beta  110.100 
_cell_angle_gamma  90.000 
 
_shelx_F_squared_multiplier     1.000 
 
loop_ 
 _refln_index_h 
 _refln_index_k 
 _refln_index_l 
 _refln_F_squared_calc 
 _refln_F_squared_meas 
 _refln_F_squared_sigma 
 _refln_observed_status 
   2   0   0        3.34        0.39      1.07 o 
   4   0   0      416.71      329.39      6.49 o 
   6   0   0        5.90        4.08      2.25 o 
   8   0   0     1073.20     1156.78     22.05 o 
  10   0   0       71.70       75.80      5.06 o 
  12   0   0       62.58       60.99      8.71 o 
  14   0   0       29.59       35.07      8.75 o 
  16   0   0       22.66       24.06      9.29 o 
   1   1   0     8437.95     8244.83    203.66 o 
   2   1   0      477.14      443.60      5.03 o 
   3   1   0     9162.16     9256.83    101.65 o 
   4   1   0      934.94      753.75      9.62 o 
   5   1   0        0.52       -0.94      1.40 o 
   6   1   0        6.20        4.66      1.69 o 
   7   1   0      275.43      283.23      6.13 o 
   8   1   0      237.74      218.35      8.67 o 
   9   1   0       12.68       20.18      2.35 o 
  10   1   0        6.36        8.32      2.25 o 
  11   1   0       19.74       17.42      4.88 o 
  12   1   0      169.69      151.90      9.05 o 
  13   1   0        0.03       -1.07      4.41 o 
  14   1   0       34.82       36.85      6.28 o 
  15   1   0        0.41        2.63      5.32 o 
  16   1   0        0.95        2.30      5.57 o 
  17   1   0        0.25       -4.71      7.78 o 
   0   2   0      917.42     1008.15     13.84 o 
   1   2   0     5303.02     5184.57     49.19 o 
   2   2   0    39908.34    40913.78    428.28 o 
   3   2   0      412.84      331.68      5.02 o 
   4   2   0       45.15       47.30      2.10 o 
   5   2   0       10.40        5.03      1.80 o 
   6   2   0     1295.25     1371.11     17.56 o 
   7   2   0        0.40       -1.85      1.85 o 
   8   2   0        1.48       -0.04      2.11 o 
   9   2   0        1.32        4.17      2.06 o 
  10   2   0       34.60       29.47      3.20 o 
  11   2   0        3.88        3.40      3.67 o 
  12   2   0       58.15       52.26      6.79 o 
  13   2   0        3.56       -3.21      4.61 o 
  14   2   0       10.01       15.04      5.44 o 
  15   2   0       45.36       50.85      7.19 o 
  16   2   0        0.23        9.65      6.02 o 
  17   2   0        0.31        2.29      7.00 o 
   1   3   0      122.93      123.79      2.70 o 
   2   3   0      227.79      262.97      4.97 o 
   3   3   0      157.86      166.66      4.25 o 
   4   3   0     1595.95     1768.95     23.14 o 
   5   3   0       74.71       57.57      2.53 o 
   6   3   0      107.97      128.48      3.91 o 
   7   3   0      152.97      146.19      4.16 o 
   8   3   0        0.40       -2.11      2.11 o 
   9   3   0       14.16        7.74      2.41 o 
  10   3   0        0.01       -2.39      2.39 o 
  11   3   0      156.82      149.28      8.29 o 
  12   3   0        1.96        3.91      4.81 o 
  13   3   0       12.63        7.77      5.10 o 
  14   3   0        7.73        3.63      5.37 o 
  15   3   0        5.51        4.77      5.70 o 
  16   3   0        2.64        6.67      7.71 o 
   0   4   0        0.92        2.24      2.24 o 
   1   4   0      112.02      119.14      3.24 o 
   2   4   0      377.65      404.98      6.52 o 
   3   4   0     1113.51     1076.78     16.55 o 
   4   4   0     2291.75     2421.30     33.79 o 
   5   4   0       70.26       75.03      5.57 o 
   6   4   0       10.72        6.45      3.72 o 
   7   4   0       16.84        8.71      3.07 o 
   8   4   0       86.39       82.74      3.92 o 
   9   4   0       27.64       38.18      4.67 o 
  10   4   0       37.86       35.35      6.01 o 
  11   4   0        8.15       13.06      5.92 o 
  12   4   0        2.78        0.59      5.05 o 
  13   4   0        9.97       14.96      5.53 o 
  14   4   0        1.49       -3.05      6.25 o 
  15   4   0        2.08       -2.05      5.95 o 
  16   4   0        8.64       10.24      7.59 o 
   1   5   0      459.22      435.76      7.53 o 
   2   5   0      942.58      883.85     12.11 o 
   3   5   0      431.77      447.11      8.10 o 
   4   5   0        1.99        1.29      2.11 o 
   5   5   0        8.57        2.70      3.16 o 
   6   5   0      105.00      104.38      5.34 o 
   7   5   0      115.41       98.78      6.08 o 
   8   5   0      121.04      121.55      6.91 o 
   9   5   0      274.72      246.65     11.31 o 
  10   5   0       26.63       30.99      6.21 o 
  11   5   0       45.59       51.54      8.82 o 
  12   5   0        0.29        4.97      5.90 o 
  13   5   0        0.00        5.39      6.51 o 
  14   5   0        0.17       -4.89      6.21 o 
  15   5   0        0.40        6.03      7.39 o 
   0   6   0      152.60      163.42      8.29 o 
   1   6   0      514.09      540.75      9.88 o 
   2   6   0       15.40       13.28      2.35 o 
   3   6   0       62.21       66.52      3.68 o 
   4   6   0       18.09       18.41      3.28 o 
   5   6   0       10.25        3.55      3.37 o 
   6   6   0        0.17       -1.50      3.94 o 
   7   6   0        1.85       -1.58      4.32 o 
   8   6   0       13.39        1.60      5.53 o 
   9   6   0        1.28       -4.87      4.87 o 
  10   6   0       11.92       12.47     10.05 o 
  11   6   0        0.56        4.79      7.22 o 
  12   6   0        0.96       -1.00      7.42 o 
  13   6   0        0.08        1.05      6.49 o 
  14   6   0        3.10        2.38      7.10 o 
  15   6   0        1.17        0.31      7.62 o 
   1   7   0        0.01       -2.17      2.17 o 
   2   7   0        0.04        1.43      2.86 o 
   3   7   0       63.95       58.42      5.58 o 
   4   7   0        5.46        3.30      3.24 o 
   5   7   0       10.15        8.49      3.74 o 
   6   7   0      113.16      108.51      6.41 o 
   7   7   0       15.84       10.38      4.29 o 
   8   7   0        2.63        1.58      5.66 o 
   9   7   0        4.65       -4.52      5.54 o 
  10   7   0        0.12       10.08      9.50 o 
  11   7   0        1.41       15.21     12.69 o 
  12   7   0        0.43        7.22      8.72 o 
  13   7   0        0.94        6.04     10.02 o 
  14   7   0        1.69        7.57      7.77 o 
   0   8   0       78.50       77.12      6.75 o 
   1   8   0       30.62       28.62      4.00 o 
   2   8   0        1.00       -4.34      5.48 o 
   3   8   0        0.14       -0.13      3.55 o 
   4   8   0       47.75       50.88      5.01 o 
   5   8   0       29.35       47.24      5.10 o 
   6   8   0        0.74        8.25      4.36 o 
   7   8   0        0.97        2.54      4.25 o 
   8   8   0        7.89       11.64      5.04 o 
   9   8   0        2.03        7.13      7.80 o 
  10   8   0       14.16       20.65      9.37 o 
  11   8   0        1.20        4.44     11.62 o 
  12   8   0        1.07       -4.56      8.53 o 
  13   8   0        3.38        2.47      9.27 o 
   1   9   0       28.58       26.54      4.08 o 
   2   9   0        6.30        6.81      4.08 o 
   3   9   0        9.67        5.12      4.16 o 
   4   9   0       34.53       34.65      6.00 o 
   5   9   0       40.41       34.14      7.44 o 
   6   9   0        0.03        7.78      6.31 o 
   7   9   0        2.21       -5.83      5.83 o 
   8   9   0        0.14       -4.32     11.81 o 
   9   9   0        0.41        9.79     30.78 o 
  10   9   0        4.93       11.83      9.19 o 
  11   9   0        0.72       -4.75      8.66 o 
   0  10   0       16.89        3.15      9.62 o 
   1  10   0        1.23       -1.52      5.76 o 
   2  10   0       40.94       38.63      7.95 o 
   3  10   0        4.30       -5.57      7.20 o 
   4  10   0        0.66        5.27      8.02 o 
   5  10   0       11.58        7.02      9.84 o 
   6  10   0        1.61       12.41      7.38 o 
   7  10   0        3.31       -8.06      8.06 o 
   8  10   0        4.99        4.91     11.88 o 
   9  10   0        2.26        6.35      9.87 o 
  10  10   0        0.66        2.41      9.49 o 
   1  11   0       13.00       16.77      7.62 o 
   2  11   0        5.73       -6.24      7.42 o 
   3  11   0        1.42       -3.11      6.83 o 
   4  11   0        1.29       -0.10      7.49 o 
   5  11   0        2.30       -6.63      7.58 o 
   6  11   0        0.41       13.09      9.94 o 
   7  11   0        0.24       20.76     19.20 o 
   0  12   0        3.74        4.69     11.97 o 
   1  12   0        1.51        7.48      9.59 o 
   2  12   0        6.47        4.88     10.44 o 
   3  12   0        0.48      -14.15     14.15 o 
 -17   0   1        3.95        5.80      8.35 o 
 -15   0   1       26.27       33.85      9.05 o 
 -13   0   1      390.29      407.06     19.63 o 
 -11   0   1      178.54      203.22      9.66 o 
  -9   0   1       57.85       72.14      5.85 o 
  -7   0   1      750.60      773.68     17.08 o 
  -5   0   1       28.42       31.96      2.80 o 
  -3   0   1     2396.45     2438.03     35.65 o 
   3   0   1     1628.16     1708.78     28.39 o 
   5   0   1      564.76      575.66     13.45 o 
   7   0   1        0.86        2.96      3.16 o 
   9   0   1      155.22      138.74     11.90 o 
  11   0   1        4.73        4.50      5.80 o 
  13   0   1       17.92       24.72      8.53 o 
  15   0   1        0.14       -2.78     12.17 o 
  17   0   1        5.41        9.03      9.30 o 
 -17   1   1        0.02        4.19      5.90 o 
 -16   1   1        5.74        5.82      6.59 o 
 -15   1   1       39.91       28.28      6.28 o 
 -14   1   1        0.05        4.46      5.59 o 
 -13   1   1        0.00        1.69      4.61 o 
 -12   1   1      112.57      108.91      9.73 o 
 -11   1   1      140.16      148.02      5.89 o 
 -10   1   1        9.97        5.97      2.42 o 
  -9   1   1      230.80      238.76      5.69 o 
  -8   1   1      290.04      300.40      6.06 o 
  -7   1   1      235.83      230.23      6.53 o 
  -6   1   1     2137.17     2116.75     25.71 o 
  -5   1   1      565.55      644.61      9.63 o 
  -4   1   1      162.27      100.18      2.64 o 
  -3   1   1     9230.37     9571.80     96.13 o 
  -2   1   1     1029.66      892.95      9.75 o 
  -1   1   1     4557.00     4501.55     65.77 o 
   0   1   1      119.55      122.53      2.46 o 
   1   1   1     2737.70     2612.87     25.50 o 
   2   1   1     1009.92      937.34      9.29 o 
   3   1   1       24.64       38.94      1.78 o 
   4   1   1      120.80      131.75      2.99 o 
   5   1   1        0.70        5.87      1.50 o 
   6   1   1      611.53      652.48     12.88 o 
   7   1   1     1133.01     1076.21     16.04 o 
   8   1   1       16.94       14.36      2.12 o 
   9   1   1      375.09      346.92      7.37 o 
  10   1   1        0.52       -0.92      2.04 o 
  11   1   1        0.68       -0.74      4.00 o 
  12   1   1       55.15       51.60      6.00 o 
  13   1   1       36.39       43.85      6.79 o 
  14   1   1       65.48       77.91      7.43 o 
  15   1   1        0.12       -1.56      5.23 o 
  16   1   1        0.72        6.57      5.74 o 
  17   1   1        0.89        5.75      6.14 o 
 -17   2   1        3.44        5.42      6.47 o 
 -16   2   1       20.47       31.95      6.97 o 
 -15   2   1        4.23        3.04      6.00 o 
 -14   2   1       60.26       47.59      6.70 o 
 -13   2   1       29.69       24.13      5.56 o 
 -12   2   1       13.18        9.04      4.78 o 
 -11   2   1       16.88       12.08      3.52 o 
 -10   2   1      148.61      151.95      4.99 o 
  -9   2   1      123.34      132.75      4.56 o 
  -8   2   1       16.86       21.25      2.58 o 
  -7   2   1       93.68       97.18      3.59 o 
  -6   2   1      566.49      629.42     13.76 o 
  -5   2   1      282.38      279.15      5.80 o 
  -4   2   1      321.45      418.94      6.12 o 
  -3   2   1      945.94      926.92     11.32 o 
  -2   2   1     4639.21     4431.29     50.93 o 
  -1   2   1     4203.69     4047.32     40.78 o 
   0   2   1      211.07      196.64      2.79 o 
   1   2   1     4882.09     4632.75     49.00 o 
   2   2   1    79923.41    83812.37   1119.43 o 
   3   2   1      408.05      456.11      5.91 o 
   4   2   1      429.09      425.28      6.96 o 
   5   2   1     1326.33     1357.96     18.37 o 
   6   2   1      968.03      956.14     16.73 o 
   7   2   1      274.50      273.18      5.55 o 
   8   2   1       42.95       42.25      2.73 o 
   9   2   1       16.25       20.57      2.60 o 
  10   2   1        3.74        0.75      2.88 o 
  11   2   1       88.99       82.84      6.60 o 
  12   2   1        4.32        7.73      4.68 o 
  13   2   1        4.17        1.26      5.86 o 
  14   2   1        6.54        2.84      5.11 o 
  15   2   1        6.32        7.28      5.71 o 
  16   2   1        0.87        2.46      5.86 o 
 -17   3   1        1.93        6.88      6.55 o 
 -16   3   1        1.36        3.11      5.93 o 
 -15   3   1        7.12       15.68      6.18 o 
 -14   3   1        0.81        8.37      5.42 o 
 -13   3   1        2.92       -2.75      4.76 o 
 -12   3   1       34.77       44.10      6.36 o 
 -11   3   1      109.06      116.47      6.58 o 
 -10   3   1      404.56      399.65      9.73 o 
  -9   3   1       69.32       80.87      4.82 o 
  -8   3   1        0.00        1.86      2.13 o 
  -7   3   1      275.24      307.43      6.08 o 
  -6   3   1      260.72      251.65      7.81 o 
  -5   3   1     1388.73     1411.65     22.28 o 
  -4   3   1     1158.37     1199.37     18.10 o 
  -3   3   1       71.53       90.78      3.16 o 
  -2   3   1      213.93      187.58      3.60 o 
  -1   3   1      471.39      431.80      5.48 o 
   0   3   1        6.31        0.37      1.08 o 
   1   3   1     5556.16     5280.79     50.41 o 
   2   3   1      609.60      594.78      8.37 o 
   3   3   1      865.00      827.45     11.02 o 
   4   3   1     1253.92     1287.93     16.22 o 
   5   3   1     3529.12     3693.89     45.99 o 
   6   3   1       58.70       53.39      2.68 o 
   7   3   1      106.66      100.03      3.79 o 
   8   3   1        6.38        4.82      2.25 o 
   9   3   1       11.00       18.88      2.66 o 
  10   3   1        1.26        8.39      3.77 o 
  11   3   1      166.16      163.92      8.71 o 
  12   3   1        6.58        5.64      4.98 o 
  13   3   1       13.71       11.22      5.34 o 
  14   3   1        2.20        6.55      7.78 o 
  15   3   1        7.51        7.08      6.05 o 
  16   3   1       11.77       19.93      6.88 o 
 -16   4   1       10.50       11.25      7.71 o 
 -15   4   1        8.33        7.05      5.94 o 
 -14   4   1        1.21       -0.72      5.47 o 
 -13   4   1        3.44        3.29      5.21 o 
 -12   4   1      106.53      101.56      8.05 o 
 -11   4   1        2.56        1.61      4.41 o 
 -10   4   1       56.62       66.77      5.68 o 
  -9   4   1       16.22       22.48      3.06 o 
  -8   4   1        0.52       -1.19      1.99 o 
  -7   4   1       46.69       46.51      3.86 o 
  -6   4   1        0.63       -2.27      2.47 o 
  -5   4   1        8.35        3.23      2.48 o 
  -4   4   1     2372.80     2255.92     31.63 o 
  -3   4   1        2.34        5.96      1.93 o 
  -2   4   1        9.55       14.86      4.10 o 
  -1   4   1      719.82      738.61      8.92 o 
   0   4   1        1.09        1.07      1.36 o 
   1   4   1      372.58      369.98      6.08 o 
   2   4   1        8.70        9.29      1.74 o 
   3   4   1        0.05        9.88      1.85 o 
   4   4   1     3631.10     3522.51     41.42 o 
   5   4   1      188.14      175.25      5.56 o 
   6   4   1       35.52       30.68      3.09 o 
   7   4   1        2.68       -1.72      2.79 o 
   8   4   1      110.82       94.54      5.56 o 
   9   4   1       28.56       23.75      4.93 o 
  10   4   1        1.92       -0.33      5.12 o 
  11   4   1        2.93        6.01      5.53 o 
  12   4   1        8.82        5.01      5.12 o 
  13   4   1        3.39        9.21      5.31 o 
  14   4   1       12.22        7.47      6.05 o 
  15   4   1        0.03       -5.45      5.60 o 
  16   4   1        6.25       23.00      9.12 o 
 -16   5   1        4.07       -1.60      7.22 o 
 -15   5   1       11.51       15.00      7.60 o 
 -14   5   1        6.73        9.41      6.79 o 
 -13   5   1        0.71        5.86      7.45 o 
 -12   5   1       41.15       36.73      8.88 o 
 -11   5   1       51.75       56.02      9.29 o 
 -10   5   1        0.13       -5.11      5.11 o 
  -9   5   1      361.88      360.39     13.30 o 
  -8   5   1       50.29       42.23      5.18 o 
  -7   5   1       32.21       30.14      3.99 o 
  -6   5   1      118.34      131.78      5.89 o 
  -5   5   1      541.43      555.32     12.45 o 
  -4   5   1       74.92       82.86      3.59 o 
  -3   5   1       12.45       11.82      2.18 o 
  -2   5   1      172.68      175.09      5.06 o 
  -1   5   1      308.54      297.81      5.89 o 
   0   5   1      460.02      444.79      7.38 o 
   1   5   1       15.67        7.15      1.86 o 
   2   5   1        0.17        1.43      1.79 o 
   3   5   1       16.57       10.37      2.19 o 
   4   5   1      287.79      298.77      7.31 o 
   5   5   1        0.03       -5.07      5.07 o 
   6   5   1      156.26      163.55      6.82 o 
   7   5   1      101.70       89.08      5.26 o 
   8   5   1      246.07      214.03      8.89 o 
   9   5   1       59.92       56.75      6.76 o 
  10   5   1       38.86       22.58      7.52 o 
  11   5   1        6.70       14.20      6.49 o 
  12   5   1       11.52       19.20      6.51 o 
  13   5   1        4.67        5.56      6.30 o 
  14   5   1        3.05       15.82      7.21 o 
  15   5   1        0.00        4.40      7.47 o 
 -15   6   1        0.21       15.33      8.11 o 
 -14   6   1       54.58       58.85      9.69 o 
 -13   6   1        1.52        2.11      6.53 o 
 -12   6   1        5.23        3.35      7.82 o 
 -11   6   1        5.56        0.12      7.00 o 
 -10   6   1       11.79        5.97      5.54 o 
  -9   6   1       39.90       55.06      8.55 o 
  -8   6   1       28.66       40.60      7.31 o 
  -7   6   1       10.54        2.18      4.17 o 
  -6   6   1       74.78       79.27     11.58 o 
  -5   6   1       88.54       87.54      4.91 o 
  -4   6   1        9.86       11.20      2.78 o 
  -3   6   1        0.46       -1.96      1.96 o 
  -2   6   1      678.59      668.67     11.92 o 
  -1   6   1        4.89        3.98      2.21 o 
   0   6   1       45.75       60.67      3.31 o 
   1   6   1       32.92       31.93      2.85 o 
   2   6   1       34.82       31.63      2.71 o 
   3   6   1       88.25       84.28      4.46 o 
   4   6   1      120.22      129.92      6.63 o 
   5   6   1      131.28      135.04      5.40 o 
   6   6   1       57.16       53.71      5.44 o 
   7   6   1        0.64        0.64      4.50 o 
   8   6   1        4.86       -2.50      7.94 o 
   9   6   1        8.40        2.74      5.20 o 
  10   6   1        0.18        2.67      6.77 o 
  11   6   1        0.91       10.34     12.23 o 
  12   6   1       28.98       33.37      7.60 o 
  13   6   1        0.00        6.14      6.71 o 
  14   6   1        4.33        1.21      7.22 o 
 -14   7   1        0.24        0.83     10.63 o 
 -13   7   1        0.73        5.40      8.41 o 
 -12   7   1        5.48       -7.91      7.91 o 
 -11   7   1        7.06        7.37      8.17 o 
 -10   7   1        3.22        1.46      7.07 o 
  -9   7   1       16.14       18.35      6.30 o 
  -8   7   1        6.56        0.93      5.41 o 
  -7   7   1      230.90      228.15      8.56 o 
  -6   7   1       16.19        6.79      3.84 o 
  -5   7   1       21.30       23.83      5.81 o 
  -4   7   1       49.78       52.25      4.55 o 
  -3   7   1        3.38        0.15      3.79 o 
  -2   7   1       32.31       15.30      2.97 o 
  -1   7   1        4.17        7.61      2.52 o 
   0   7   1       19.28       17.41      2.37 o 
   1   7   1       89.38       79.53      4.21 o 
   2   7   1       46.95       51.47      4.00 o 
   3   7   1       64.69       76.34      6.59 o 
   4   7   1      114.84      109.87      8.78 o 
   5   7   1       21.08       29.52      4.81 o 
   6   7   1       85.69       78.38      5.29 o 
   7   7   1       43.45       43.76      6.05 o 
   8   7   1       66.97       62.53      7.62 o 
   9   7   1       19.90       -1.48      7.24 o 
  10   7   1       14.20        4.33      7.83 o 
  11   7   1        0.36       -5.29      8.75 o 
  12   7   1       13.80       26.07      9.16 o 
  13   7   1        3.14       -3.27      6.67 o 
  14   7   1       17.24       28.83     15.81 o 
 -13   8   1        1.76        7.06      9.86 o 
 -12   8   1       13.10       11.45      9.44 o 
 -11   8   1        0.70       -2.43      7.80 o 
 -10   8   1        0.00       11.59      9.11 o 
  -9   8   1       20.15       16.95      7.13 o 
  -8   8   1        8.97        2.57      4.72 o 
  -7   8   1        1.22        0.26      4.25 o 
  -6   8   1        0.93       -2.29      3.97 o 
  -5   8   1        5.85        0.48      3.84 o 
  -4   8   1        6.25        5.01      3.79 o 
  -3   8   1       31.18       23.77      6.25 o 
  -2   8   1       45.54       49.70      5.45 o 
  -1   8   1        6.18        5.92      3.47 o 
   0   8   1       45.86       45.37      4.04 o 
   1   8   1       21.54       12.39      3.40 o 
   2   8   1       70.12       83.02      6.94 o 
   3   8   1       43.39       50.39      5.39 o 
   4   8   1       33.14       31.69      7.34 o 
   5   8   1       68.49       68.59      5.86 o 
   6   8   1        6.77        5.02      4.41 o 
   7   8   1       86.50       79.05      8.59 o 
   8   8   1        0.68       -7.61      7.61 o 
   9   8   1        0.06        6.79      8.10 o 
  10   8   1       15.98       12.86      8.80 o 
  11   8   1        7.01        9.50      9.05 o 
  12   8   1        3.56       12.83      9.18 o 
 -12   9   1        1.99      -10.48     13.80 o 
 -11   9   1        0.26        8.18     11.65 o 
 -10   9   1       12.71       -8.55     16.95 o 
  -9   9   1        2.69        2.11      8.79 o 
  -8   9   1        4.04        7.34      6.93 o 
  -7   9   1        2.12        6.97      6.36 o 
  -6   9   1       40.00       48.26      6.08 o 
  -5   9   1       15.87       18.42      5.15 o 
  -4   9   1       44.92       53.65      6.20 o 
  -3   9   1        9.03        2.97      7.70 o 
  -2   9   1       29.38       23.89      4.68 o 
  -1   9   1        0.02       -4.53      4.53 o 
   0   9   1        0.04       -0.93      3.18 o 
   1   9   1        9.02       11.29      3.71 o 
   2   9   1       23.18       21.50      4.45 o 
   3   9   1        4.06        5.32      4.11 o 
   4   9   1       32.41       34.52     21.35 o 
   5   9   1        2.12       -5.99      5.99 o 
   6   9   1        0.24       -2.59      9.38 o 
   7   9   1        0.34       -0.78      6.34 o 
   8   9   1        0.53       -6.40      7.63 o 
   9   9   1        0.90       -5.77      8.08 o 
  10   9   1        0.06       -2.88      8.60 o 
  11   9   1        3.50        9.11      9.48 o 
 -10  10   1        0.00       12.75     10.64 o 
  -9  10   1        0.41       -8.41      8.41 o 
  -8  10   1        6.81        2.51     10.51 o 
  -7  10   1        1.49       -0.09     13.84 o 
  -6  10   1        6.93        6.49      7.32 o 
  -5  10   1       12.40       18.12      9.63 o 
  -4  10   1        0.52        7.43      9.21 o 
  -3  10   1       47.59       53.59      8.89 o 
  -2  10   1        5.69        5.31      4.56 o 
  -1  10   1       11.75       12.68      6.69 o 
   0  10   1        0.37       -3.66      4.38 o 
   1  10   1        1.34       -5.38      5.38 o 
   2  10   1        0.01        1.72      6.80 o 
   3  10   1        2.99        6.22      6.75 o 
   4  10   1       35.29       43.26      8.39 o 
   5  10   1       16.26        8.83      9.31 o 
   6  10   1        3.33       -8.80      8.80 o 
   7  10   1        4.78        3.10      8.29 o 
   8  10   1        2.00        8.29     14.51 o 
   9  10   1        0.01       -4.56     14.84 o 
  -7  11   1        0.01       22.65     17.57 o 
  -6  11   1        0.67        5.13     11.29 o 
  -5  11   1        1.02       -0.08      7.58 o 
  -4  11   1        0.73        2.34      7.43 o 
  -3  11   1        3.76       15.28      8.06 o 
  -2  11   1        7.84        6.15      7.57 o 
  -1  11   1        1.61       -1.12     11.78 o 
   0  11   1       15.14       18.06      8.01 o 
   1  11   1        0.53        6.08      7.43 o 
   2  11   1       10.07       18.51      7.72 o 
   3  11   1       10.60       -4.53      8.28 o 
   4  11   1        0.78       -6.98      6.98 o 
   5  11   1        0.13        3.77      7.61 o 
   6  11   1        0.07       -0.39      9.57 o 
   7  11   1        0.11      -17.83     17.83 o 
  -3  12   1        6.55        3.91      9.30 o 
  -2  12   1        1.82       -5.36      8.67 o 
  -1  12   1        0.06       -4.48      8.21 o 
   0  12   1        0.31       -8.56      8.56 o 
   1  12   1        2.97       -2.36      8.97 o 
   2  12   1        0.63       -3.59      9.99 o 
   3  12   1        1.65        4.83      8.83 o 
 -16   0   2        0.03        8.14     12.75 o 
 -14   0   2      190.88      218.73     14.95 o 
 -12   0   2       92.24      101.99      7.78 o 
 -10   0   2      140.41      135.36      8.01 o 
  -8   0   2      369.90      366.35      9.57 o 
  -6   0   2       57.13       52.63      3.53 o 
  -4   0   2      191.43      188.39      5.07 o 
  -2   0   2    14570.19    14568.30    232.39 o 
   0   0   2    13964.11    13804.47    256.61 o 
   2   0   2    11933.76    12141.92    148.75 o 
   4   0   2      585.21      593.78      9.90 o 
   6   0   2     1107.03     1164.73     21.08 o 
   8   0   2      608.28      608.09     13.84 o 
  10   0   2        0.19       -2.92      2.92 o 
  12   0   2       64.41       65.45     10.19 o 
  14   0   2        4.24       12.36      7.80 o 
  16   0   2        0.14        1.63      8.08 o 
 -17   1   2        0.04        1.35      5.71 o 
 -16   1   2       50.00       70.14     13.93 o 
 -15   1   2        2.05       -2.26      5.01 o 
 -14   1   2        8.39        6.96      5.20 o 
 -13   1   2      134.52      117.75     12.49 o 
 -12   1   2       38.90       32.28      4.61 o 
 -11   1   2        2.48        1.98      2.98 o 
 -10   1   2      372.29      385.75      7.74 o 
  -9   1   2      215.71      246.27      7.21 o 
  -8   1   2      249.73      250.33      5.56 o 
  -7   1   2       68.48       64.15      2.84 o 
  -6   1   2     1327.10     1342.06     18.32 o 
  -5   1   2     1716.23     1725.91     22.54 o 
  -4   1   2      377.24      389.09      5.38 o 
  -3   1   2     1662.10     1639.45     17.45 o 
  -2   1   2     2593.65     2282.12     24.96 o 
  -1   1   2    10139.96     9972.01    101.28 o 
   0   1   2      134.21      116.43      2.06 o 
   1   1   2     2894.43     2808.30     26.23 o 
   2   1   2      384.90      310.70      3.65 o 
   3   1   2      575.14      497.30      5.53 o 
   4   1   2      166.21      170.30      3.07 o 
   5   1   2        1.60        5.07      1.28 o 
   6   1   2      536.27      567.13      8.96 o 
   7   1   2      120.76      120.08      3.86 o 
   8   1   2       98.67      101.42      3.42 o 
   9   1   2       66.95       71.83      4.52 o 
  10   1   2       18.33       19.07      3.12 o 
  11   1   2       37.39       27.59      4.98 o 
  12   1   2       26.77       29.08      5.53 o 
  13   1   2       63.60       68.18      6.96 o 
  14   1   2        7.88        0.62      5.60 o 
  15   1   2        0.06        2.31      5.59 o 
  16   1   2        0.20       -1.81      7.67 o 
 -17   2   2        7.00       22.47      6.90 o 
 -16   2   2       12.46       16.76      7.11 o 
 -15   2   2       12.05        9.78      5.50 o 
 -14   2   2        7.57        4.38      5.29 o 
 -13   2   2        0.02       -3.58      4.42 o 
 -12   2   2       18.21       17.73      4.40 o 
 -11   2   2      145.76      144.23      6.00 o 
 -10   2   2      107.38      132.35      5.02 o 
  -9   2   2       74.18       64.85      3.46 o 
  -8   2   2      175.78      196.68      5.38 o 
  -7   2   2       15.82       17.80      2.35 o 
  -6   2   2      435.12      445.21      7.91 o 
  -5   2   2     1253.12     1351.96     18.40 o 
  -4   2   2       38.55       30.62      2.11 o 
  -3   2   2      192.27      218.28      3.99 o 
  -2   2   2     1746.55     1652.51     17.82 o 
  -1   2   2     1448.71     1499.42     15.12 o 
   0   2   2     8243.06     8242.44     71.57 o 
   1   2   2     2767.79     2731.76     29.40 o 
   2   2   2    20055.33    20407.24    201.88 o 
   3   2   2      239.18      170.40      2.98 o 
   4   2   2     1256.12     1330.18     14.72 o 
   5   2   2      645.87      692.86      9.09 o 
   6   2   2        8.75        8.45      1.73 o 
   7   2   2       75.34       83.55      3.23 o 
   8   2   2       23.07       22.09      2.32 o 
   9   2   2        0.08        1.30      2.06 o 
  10   2   2      197.68      177.83      8.15 o 
  11   2   2        5.25        4.58      4.31 o 
  12   2   2       44.84       49.26      6.21 o 
  13   2   2        1.01        0.88      5.09 o 
  14   2   2        2.38       -2.88      4.87 o 
  15   2   2        0.49       -1.54      5.54 o 
  16   2   2        0.20        9.64      6.71 o 
 -17   3   2        0.45        3.29      6.47 o 
 -16   3   2        8.36        3.14      5.85 o 
 -15   3   2        6.01        5.49      5.62 o 
 -14   3   2        0.96       -2.21      5.10 o 
 -13   3   2       44.10       54.75      6.59 o 
 -12   3   2       33.36       38.58      5.82 o 
 -11   3   2       15.69       16.67      3.88 o 
 -10   3   2      430.96      380.97      9.26 o 
  -9   3   2      337.18      325.73      8.12 o 
  -8   3   2       96.39       87.54      3.76 o 
  -7   3   2      814.96      834.05     12.89 o 
  -6   3   2      305.63      296.65      6.90 o 
  -5   3   2        2.53        7.91      2.27 o 
  -4   3   2      254.00      259.62      7.45 o 
  -3   3   2       42.69       58.94      2.49 o 
  -2   3   2       83.37       67.03      2.71 o 
  -1   3   2      852.69      866.61     11.15 o 
   0   3   2     3323.48     3123.63     28.92 o 
   1   3   2     8709.24     8817.94     87.20 o 
   2   3   2     5542.74     5424.84     64.94 o 
   3   3   2     3246.16     3215.26     40.01 o 
   4   3   2       12.05       31.77      2.30 o 
   5   3   2       53.44       51.00      2.44 o 
   6   3   2      382.95      375.01      6.61 o 
   7   3   2       32.71       32.22      2.66 o 
   8   3   2      110.64      100.51      3.82 o 
   9   3   2       85.27       99.51      4.96 o 
  10   3   2      220.86      201.57      9.05 o 
  11   3   2       11.64       23.99      5.20 o 
  12   3   2       19.09       15.34      5.59 o 
  13   3   2        9.25        9.37      5.13 o 
  14   3   2        0.07        5.37      5.45 o 
  15   3   2        4.63        2.35      5.66 o 
  16   3   2       19.46       27.34      7.12 o 
 -16   4   2        0.08        4.81      7.85 o 
 -15   4   2        0.26       -2.31      5.66 o 
 -14   4   2        5.16        6.30      5.62 o 
 -13   4   2       33.13       23.30      6.06 o 
 -12   4   2        7.60       -0.82      5.50 o 
 -11   4   2       12.83       13.98      7.82 o 
 -10   4   2       64.05       55.71      5.69 o 
  -9   4   2       10.89        8.19      2.73 o 
  -8   4   2       11.94       10.98      3.44 o 
  -7   4   2       68.15       74.76      5.11 o 
  -6   4   2      186.22      211.41      6.88 o 
  -5   4   2      130.14      123.26      5.66 o 
  -4   4   2      292.09      321.21      8.69 o 
  -3   4   2     1360.84     1351.17     16.99 o 
  -2   4   2       44.76       43.87      2.18 o 
  -1   4   2       45.32       51.98      2.12 o 
   0   4   2     1158.50     1005.04     11.96 o 
   1   4   2     2640.04     2508.48     27.59 o 
   2   4   2     1713.14     1900.36     21.43 o 
   3   4   2     1780.62     1806.01     22.11 o 
   4   4   2     6524.42     6194.65     70.95 o 
   5   4   2      423.73      476.04      9.18 o 
   6   4   2       88.28       82.50      4.36 o 
   7   4   2       29.11       38.21      3.28 o 
   8   4   2       16.12       15.77      3.05 o 
   9   4   2       59.89       71.68      5.78 o 
  10   4   2      117.50      119.65      8.72 o 
  11   4   2       22.20       22.45      6.12 o 
  12   4   2        0.00       -4.82      4.82 o 
  13   4   2        2.43        1.45      5.25 o 
  14   4   2        0.00        6.35      8.58 o 
  15   4   2        0.59        7.42      7.98 o 
 -16   5   2        0.05       -2.56     12.69 o 
 -15   5   2        1.29        6.86      8.81 o 
 -14   5   2        0.39        4.86      6.48 o 
 -13   5   2        4.41        2.40      6.72 o 
 -12   5   2        1.00        3.08      6.99 o 
 -11   5   2       13.60       20.91      6.19 o 
 -10   5   2       30.08       31.38      6.22 o 
  -9   5   2      106.83       98.94      6.62 o 
  -8   5   2      292.18      260.36      9.69 o 
  -7   5   2        8.15        8.01      3.82 o 
  -6   5   2       11.11        9.35      4.38 o 
  -5   5   2      538.00      531.85     11.55 o 
  -4   5   2       35.28       30.69      2.91 o 
  -3   5   2       62.59       55.98      3.01 o 
  -2   5   2      229.71      218.99      5.12 o 
  -1   5   2       97.12       99.18      3.20 o 
   0   5   2      359.49      362.45      6.14 o 
   1   5   2        2.29        2.92      1.94 o 
   2   5   2      338.82      371.30      6.56 o 
   3   5   2      882.96      855.42     11.96 o 
   4   5   2      333.17      334.48      7.63 o 
   5   5   2      204.65      200.09      6.75 o 
   6   5   2      176.62      183.89      6.69 o 
   7   5   2      387.14      400.68     14.10 o 
   8   5   2      101.16       73.43      6.79 o 
   9   5   2       28.87       29.84      5.77 o 
  10   5   2        7.91        5.41      5.28 o 
  11   5   2        4.66       -3.49      5.43 o 
  12   5   2        0.07        6.49      6.36 o 
  13   5   2        0.02       11.54      7.72 o 
  14   5   2        7.62        7.77      6.97 o 
  15   5   2        0.74        1.49      7.15 o 
 -15   6   2        1.97        6.23      7.58 o 
 -14   6   2       13.85       14.01      7.54 o 
 -13   6   2        6.70       15.03      8.32 o 
 -12   6   2        8.99        5.90      7.61 o 
 -11   6   2        6.34       18.18     13.50 o 
 -10   6   2       17.95       12.92      5.77 o 
  -9   6   2        2.86        0.73      8.48 o 
  -8   6   2      120.81      131.62      7.75 o 
  -7   6   2      219.36      238.20      9.67 o 
  -6   6   2       11.55       22.36      3.70 o 
  -5   6   2       52.37       47.24      4.18 o 
  -4   6   2        4.17        0.39      2.47 o 
  -3   6   2        4.10        2.99      2.07 o 
  -2   6   2      390.82      417.10      8.66 o 
  -1   6   2      153.81      149.96      4.46 o 
   0   6   2       67.01       81.90      3.10 o 
   1   6   2        2.71        4.67      2.12 o 
   2   6   2      225.92      223.82      6.07 o 
   3   6   2      165.75      140.93      4.67 o 
   4   6   2       39.18       37.52      3.35 o 
   5   6   2       66.19       52.64      3.92 o 
   6   6   2      119.54       93.09      6.43 o 
   7   6   2      178.42      221.44     10.94 o 
   8   6   2        6.02        8.45      9.56 o 
   9   6   2       82.48       79.72     24.57 o 
  10   6   2       17.40       21.82     14.51 o 
  11   6   2        1.15        9.01      6.26 o 
  12   6   2        1.05       -5.77      5.77 o 
  13   6   2        0.00       10.52      7.08 o 
  14   6   2        0.93        6.36      7.43 o 
 -14   7   2        1.86        4.29      8.93 o 
 -13   7   2        0.00        1.12      8.98 o 
 -12   7   2        1.52        4.02      8.23 o 
 -11   7   2        8.26        7.37      8.12 o 
 -10   7   2       38.45       38.36      7.35 o 
  -9   7   2        2.85        6.72      6.03 o 
  -8   7   2       11.92        8.50      5.96 o 
  -7   7   2      298.55      300.76      9.72 o 
  -6   7   2        7.51        4.71      3.61 o 
  -5   7   2       18.98       18.51      3.95 o 
  -4   7   2       79.78       95.43      5.42 o 
  -3   7   2      250.84      250.32      7.09 o 
  -2   7   2        2.95        3.95      2.62 o 
  -1   7   2      152.45      134.03      6.22 o 
   0   7   2      174.41      170.27      5.74 o 
   1   7   2        4.49        4.17      2.57 o 
   2   7   2        1.23        2.34      2.90 o 
   3   7   2       86.39       89.54      5.01 o 
   4   7   2       41.68       51.88      3.88 o 
   5   7   2        5.44        2.54      3.42 o 
   6   7   2      151.55      107.94      6.43 o 
   7   7   2       14.11       10.42      4.32 o 
   8   7   2       14.38       17.27      7.02 o 
   9   7   2       14.25       11.84     11.45 o 
  10   7   2        0.02        3.76      7.46 o 
  11   7   2        0.51       -1.49      7.33 o 
  12   7   2        7.47       14.42      9.15 o 
  13   7   2        2.48        5.54      7.40 o 
 -13   8   2        0.66       10.51     19.23 o 
 -12   8   2       24.55       32.48     10.38 o 
 -11   8   2        0.11        0.33      8.18 o 
 -10   8   2        0.79       -3.72      5.40 o 
  -9   8   2        0.42        0.45      4.52 o 
  -8   8   2       21.02       19.85      5.05 o 
  -7   8   2        0.05        1.63      4.30 o 
  -6   8   2       27.10       25.87      5.23 o 
  -5   8   2        3.82        1.85      3.99 o 
  -4   8   2       12.41       12.80      4.65 o 
  -3   8   2        3.32        5.25      3.76 o 
  -2   8   2       29.64       25.51      4.82 o 
  -1   8   2       53.34       54.97      5.79 o 
   0   8   2       99.85      118.16      5.36 o 
   1   8   2       37.19       25.78      3.73 o 
   2   8   2       42.73       37.26      3.94 o 
   3   8   2        0.37       -3.34      3.34 o 
   4   8   2       51.68       62.29      5.02 o 
   5   8   2        4.53        5.55      3.93 o 
   6   8   2       11.96        3.96      5.81 o 
   7   8   2        4.36        5.01      6.64 o 
   8   8   2        0.05        2.10      8.07 o 
   9   8   2       21.05       17.70      9.06 o 
  10   8   2        0.07        2.69      8.11 o 
  11   8   2        0.21        2.13      8.07 o 
  12   8   2        0.28       -3.35      7.14 o 
 -12   9   2        0.74        2.40     11.65 o 
 -11   9   2        1.27        1.58      9.19 o 
 -10   9   2        0.38       -3.32      8.31 o 
  -9   9   2        1.40       -3.44      6.71 o 
  -8   9   2        3.57        8.44      6.76 o 
  -7   9   2       17.63       16.81      7.36 o 
  -6   9   2        2.04       -2.94      4.22 o 
  -5   9   2      110.56      120.25      9.73 o 
  -4   9   2        2.03       -0.44      4.25 o 
  -3   9   2        3.91        6.22      4.73 o 
  -2   9   2        0.17        3.62      4.92 o 
  -1   9   2       18.36       12.51      4.89 o 
   0   9   2        0.00       -1.62      3.96 o 
   1   9   2       79.78       84.12      5.31 o 
   2   9   2       20.63       21.47      4.79 o 
   3   9   2        0.22       -3.42      5.54 o 
   4   9   2       46.43       40.12     10.46 o 
   5   9   2       11.16       12.70      8.87 o 
   6   9   2        2.99       -1.01      6.76 o 
   7   9   2        5.98       -7.09      7.09 o 
   8   9   2        0.05        2.23     16.98 o 
   9   9   2        0.32        0.80      8.39 o 
  10   9   2        2.45       -2.25     15.49 o 
  11   9   2        0.30       12.27      9.66 o 
 -10  10   2        5.11       13.57      9.94 o 
  -9  10   2        7.94       21.47     17.21 o 
  -8  10   2        1.44        6.46     11.30 o 
  -7  10   2        0.57       -1.83      7.12 o 
  -6  10   2        5.52        2.94      7.01 o 
  -5  10   2        0.83        7.99      8.33 o 
  -4  10   2        6.37       11.64      8.15 o 
  -3  10   2        0.89       -4.54      4.54 o 
  -2  10   2        4.11       -0.72      4.58 o 
  -1  10   2        2.05        9.24      4.74 o 
   0  10   2       14.94       10.01      4.90 o 
   1  10   2        7.60       -4.82      4.87 o 
   2  10   2        3.16        5.97      6.29 o 
   3  10   2       17.38       17.33      7.92 o 
   4  10   2        2.58       10.05      6.88 o 
   5  10   2        2.48        1.05      6.56 o 
   6  10   2        0.01       -8.39     14.71 o 
   7  10   2        0.52       19.13     16.33 o 
   8  10   2        0.24        1.00      9.13 o 
   9  10   2        1.22       -5.00     10.64 o 
  -8  11   2        4.50       11.57     10.43 o 
  -7  11   2        1.27        4.15     12.11 o 
  -6  11   2        3.60        5.76     10.74 o 
  -5  11   2        0.37       -5.52      7.39 o 
  -4  11   2        1.22       -3.74      7.28 o 
  -3  11   2       14.79       14.78     13.10 o 
  -2  11   2       17.77       14.58      9.09 o 
  -1  11   2       17.37       19.20      8.06 o 
   0  11   2        0.62       -1.95      7.18 o 
   1  11   2        3.89        6.99      7.32 o 
   2  11   2        5.33       -2.59      7.23 o 
   3  11   2        6.44        2.26      9.88 o 
   4  11   2        1.28       -3.81      8.56 o 
   5  11   2        2.42      -16.24     16.24 o 
   6  11   2        0.52       13.54     10.25 o 
   7  11   2        6.47       22.66     11.18 o 
  -3  12   2        9.89       -8.86      8.86 o 
  -2  12   2        0.01       -5.91      9.25 o 
  -1  12   2       17.99       -0.47      9.63 o 
   0  12   2        4.32        7.62      9.59 o 
   1  12   2        0.02       -6.08      8.83 o 
   2  12   2        0.01       -3.51      8.31 o 
 -17   0   3        1.46       10.73      7.83 o 
 -15   0   3        9.01        2.16     12.30 o 
 -13   0   3       67.57       55.97      8.96 o 
 -11   0   3      339.79      328.64     12.19 o 
  -9   0   3      509.36      487.14     12.07 o 
  -7   0   3      386.97      464.63     10.94 o 
  -5   0   3     1931.22     1865.37     28.60 o 
  -3   0   3     4067.29     4142.95     67.36 o 
  -1   0   3     8332.48     8055.57    129.09 o 
   1   0   3      383.14      439.46      6.60 o 
   3   0   3      224.48      234.54      5.62 o 
   5   0   3      392.21      373.60      8.01 o 
   7   0   3     3289.68     3423.63     71.20 o 
   9   0   3       12.77       13.00      3.24 o 
  11   0   3        7.73        0.53     12.01 o 
  13   0   3        1.66       -1.03      6.75 o 
  15   0   3        0.89       10.42      7.87 o 
 -18   1   3        0.00       18.81     14.38 o 
 -17   1   3        4.00        5.90      6.02 o 
 -16   1   3        9.36        6.65      5.65 o 
 -15   1   3       14.44       16.96      5.70 o 
 -14   1   3      274.10      257.81     11.30 o 
 -13   1   3        5.82       11.11      4.98 o 
 -12   1   3       78.20       75.11      5.02 o 
 -11   1   3      200.12      200.04      6.86 o 
 -10   1   3       12.93       10.14      2.77 o 
  -9   1   3      266.27      293.20      6.40 o 
  -8   1   3        3.98        3.38      2.03 o 
  -7   1   3      147.64      181.90      4.86 o 
  -6   1   3      255.59      231.72      7.12 o 
  -5   1   3      323.32      326.53      6.56 o 
  -4   1   3       48.01       42.68      1.79 o 
  -3   1   3      340.16      353.47      4.73 o 
  -2   1   3     3727.62     3655.16     39.82 o 
  -1   1   3     2821.04     2655.44     26.09 o 
   0   1   3      217.98      168.31      2.08 o 
   1   1   3      541.13      491.50      5.05 o 
   2   1   3       54.55       33.84      1.25 o 
   3   1   3      421.99      428.80      5.22 o 
   4   1   3     3583.94     3375.73     36.64 o 
   5   1   3     1237.33     1121.38     13.22 o 
   6   1   3       49.15       41.77      2.29 o 
   7   1   3       24.19       37.16      2.91 o 
   8   1   3        3.11        2.01      1.82 o 
   9   1   3       81.67       81.45      3.23 o 
  10   1   3        8.40        2.25      3.75 o 
  11   1   3        5.97        4.39      4.30 o 
  12   1   3       88.36       83.35      6.94 o 
  13   1   3        4.53       12.97      5.17 o 
  14   1   3        0.80        3.26      6.23 o 
  15   1   3       20.77       36.09      6.92 o 
  16   1   3        0.12        2.53      5.68 o 
 -17   2   3        0.19       -3.51      5.92 o 
 -16   2   3       22.26       23.67      6.42 o 
 -15   2   3        0.43       -0.97      5.26 o 
 -14   2   3        0.98       -4.84      4.84 o 
 -13   2   3       55.82       42.32      6.19 o 
 -12   2   3      225.24      233.08      8.77 o 
 -11   2   3      463.44      465.22     19.63 o 
 -10   2   3       35.12       42.09      3.59 o 
  -9   2   3      120.57      116.83      5.43 o 
  -8   2   3      259.68      293.32      7.23 o 
  -7   2   3      109.41      124.47      4.10 o 
  -6   2   3       92.16       61.22      2.92 o 
  -5   2   3      104.11      115.46      3.72 o 
  -4   2   3        3.57        5.21      1.57 o 
  -3   2   3     4313.62     4335.80     44.71 o 
  -2   2   3      462.41      481.78      6.23 o 
  -1   2   3     3677.67     3596.55     33.55 o 
   0   2   3     8945.50     8791.85     83.69 o 
   1   2   3     8654.55     8497.12     84.79 o 
   2   2   3     2731.29     2734.10     28.08 o 
   3   2   3      184.58      145.92      3.29 o 
   4   2   3       80.90       54.92      1.87 o 
   5   2   3     1160.84     1223.41     14.75 o 
   6   2   3       13.48       23.02      1.95 o 
   7   2   3      101.50      120.03      3.90 o 
   8   2   3      217.97      219.94      6.02 o 
   9   2   3      178.64      155.82      4.54 o 
  10   2   3       23.87       30.73      5.00 o 
  11   2   3        0.37        5.24      4.50 o 
  12   2   3       36.41       32.78      5.67 o 
  13   2   3       18.89        7.09      5.25 o 
  14   2   3        9.12        8.69      6.33 o 
  15   2   3        1.94        1.85      5.66 o 
  16   2   3        4.87       12.07      6.32 o 
 -17   3   3        8.51        7.67      6.54 o 
 -16   3   3        2.30        5.85      5.93 o 
 -15   3   3       15.35       22.65      6.32 o 
 -14   3   3       12.20       12.30      5.65 o 
 -13   3   3       18.51       12.82      5.21 o 
 -12   3   3       89.75       91.46      6.35 o 
 -11   3   3      283.87      263.09      8.89 o 
 -10   3   3        5.15        3.17      3.32 o 
  -9   3   3      165.33      167.40      5.94 o 
  -8   3   3      695.69      700.88     14.30 o 
  -7   3   3      481.88      505.19     15.33 o 
  -6   3   3      773.85      768.77     14.41 o 
  -5   3   3       32.65       20.03      2.81 o 
  -4   3   3      805.02      868.07     14.23 o 
  -3   3   3      144.81      152.37      4.73 o 
  -2   3   3       65.53       50.46      2.17 o 
  -1   3   3        0.90        1.35      1.20 o 
   0   3   3      242.33      236.23      3.73 o 
   1   3   3      470.43      468.69      6.41 o 
   2   3   3      616.77      755.93     10.20 o 
   3   3   3      714.43      704.86      9.12 o 
   4   3   3       34.28       32.39      2.09 o 
   5   3   3      126.98      150.14      3.81 o 
   6   3   3      326.70      302.04      6.15 o 
   7   3   3       12.31       12.12      2.17 o 
   8   3   3      117.28      135.97      4.32 o 
   9   3   3        5.98       12.16      3.52 o 
  10   3   3      335.18      300.25     11.07 o 
  11   3   3       92.36       86.80      8.53 o 
  12   3   3        1.03       -5.07      5.07 o 
  13   3   3        7.56        5.54      5.24 o 
  14   3   3        0.95        4.35      5.37 o 
  15   3   3        0.08        4.14      9.53 o 
 -17   4   3        0.08        0.73      7.62 o 
 -16   4   3        1.64       -8.13      8.44 o 
 -15   4   3        6.59       15.05      7.13 o 
 -14   4   3        0.13       -2.60      5.20 o 
 -13   4   3        1.34        3.28      5.82 o 
 -12   4   3       65.57       52.63      7.30 o 
 -11   4   3        6.87        3.59      5.35 o 
 -10   4   3       74.11       72.31      6.84 o 
  -9   4   3      173.76      178.74      7.13 o 
  -8   4   3       66.96       78.48      6.01 o 
  -7   4   3       10.35        9.26      3.51 o 
  -6   4   3      191.09      216.40      7.81 o 
  -5   4   3     1045.25     1067.90     21.24 o 
  -4   4   3      100.18      130.11      5.00 o 
  -3   4   3       64.06       82.05      3.57 o 
  -2   4   3      187.56      187.99      4.20 o 
  -1   4   3       20.03       16.63      1.69 o 
   0   4   3       77.03       63.10      2.15 o 
   1   4   3       48.40       55.49      2.59 o 
   2   4   3      913.48      819.18     14.23 o 
   3   4   3     1117.19     1074.48     13.45 o 
   4   4   3     4180.07     4141.96     51.67 o 
   5   4   3        2.30        2.25      2.05 o 
   6   4   3      485.20      466.74      9.20 o 
   7   4   3       30.82       40.14      3.25 o 
   8   4   3       58.18       63.60      3.98 o 
   9   4   3       18.87       23.26      5.46 o 
  10   4   3        0.80        2.78      4.94 o 
  11   4   3       14.23       15.99      9.47 o 
  12   4   3       36.34       32.80     12.70 o 
  13   4   3        4.55       -1.31      9.96 o 
  14   4   3       14.43       21.54      7.25 o 
  15   4   3        0.05       -3.96     11.56 o 
 -16   5   3        0.35        2.61      7.28 o 
 -15   5   3        8.62        7.57      7.13 o 
 -14   5   3        0.09        3.25      6.51 o 
 -13   5   3       11.11       25.97      8.71 o 
 -12   5   3        0.13       -6.22      6.37 o 
 -11   5   3       20.91       34.21      6.58 o 
 -10   5   3        1.68       -2.85      4.41 o 
  -9   5   3        0.25        1.76      4.98 o 
  -8   5   3      252.37      247.30      9.43 o 
  -7   5   3      234.82      215.46     12.25 o 
  -6   5   3      314.24      332.40     12.28 o 
  -5   5   3      220.01      233.60      7.19 o 
  -4   5   3      135.15      135.58      4.79 o 
  -3   5   3       16.56       34.74      2.49 o 
  -2   5   3     1130.75     1160.31     16.25 o 
  -1   5   3      234.42      233.92      5.02 o 
   0   5   3       51.64       59.11      3.41 o 
   1   5   3        6.06        3.63      2.03 o 
   2   5   3      518.31      467.65      7.64 o 
   3   5   3      467.54      432.40      7.27 o 
   4   5   3      338.00      336.60      8.84 o 
   5   5   3      624.10      608.04     12.98 o 
   6   5   3        6.33        4.50      3.18 o 
   7   5   3        0.49       -0.43      3.54 o 
   8   5   3      374.98      298.59     11.83 o 
   9   5   3        7.95       13.96      5.57 o 
  10   5   3        8.75        3.54      5.21 o 
  11   5   3        6.77        9.86      7.49 o 
  12   5   3        0.01        9.52      5.96 o 
  13   5   3        0.12        2.26      9.51 o 
  14   5   3        5.58       -3.30      6.41 o 
 -15   6   3        3.46       11.48     10.61 o 
 -14   6   3        1.61        6.47      8.60 o 
 -13   6   3        0.35       -4.30     11.55 o 
 -12   6   3        1.30        5.36     10.31 o 
 -11   6   3       15.14       15.71      6.36 o 
 -10   6   3       80.54       84.79      8.56 o 
  -9   6   3        0.94        1.57      4.56 o 
  -8   6   3      135.52      148.02      9.54 o 
  -7   6   3        9.48        2.96      4.33 o 
  -6   6   3       20.65       22.70      4.91 o 
  -5   6   3       49.94       58.88      6.05 o 
  -4   6   3       81.67       86.55      3.39 o 
  -3   6   3       19.02       17.14      3.32 o 
  -2   6   3      125.54      130.90      4.79 o 
  -1   6   3       31.53       33.07      2.74 o 
   0   6   3       16.14       13.78      2.27 o 
   1   6   3       12.80       17.11      2.52 o 
   2   6   3      163.14      149.59      4.99 o 
   3   6   3       25.90       27.21      2.75 o 
   4   6   3      615.50      614.11     10.44 o 
   5   6   3       36.77       27.02      3.02 o 
   6   6   3     1419.91     1365.60     32.14 o 
   7   6   3        0.07       -1.65      6.85 o 
   8   6   3       14.72        7.52      6.57 o 
   9   6   3        6.68        5.56      6.84 o 
  10   6   3        5.47        3.60      5.53 o 
  11   6   3        1.06       -0.96      6.92 o 
  12   6   3        4.25        2.82     11.08 o 
  13   6   3        7.11        6.07      6.73 o 
  14   6   3        0.04        6.56      7.63 o 
 -14   7   3        0.10       10.02      9.50 o 
 -13   7   3       33.12       50.60     10.74 o 
 -12   7   3        0.00       -7.97      7.97 o 
 -11   7   3        1.01        0.79      7.97 o 
 -10   7   3        0.71        3.63      6.51 o 
  -9   7   3        1.00       -1.30      5.65 o 
  -8   7   3        5.73        5.75      4.19 o 
  -7   7   3      173.23      171.04      7.49 o 
  -6   7   3       94.63       92.17      5.83 o 
  -5   7   3        7.22        6.42      3.81 o 
  -4   7   3       11.56        9.63      3.20 o 
  -3   7   3       55.71       52.08      3.92 o 
  -2   7   3      190.74      220.90      8.90 o 
  -1   7   3       81.13       80.38      4.61 o 
   0   7   3       10.22        7.39      2.74 o 
   1   7   3      150.94      153.71     10.57 o 
   2   7   3       39.69       36.67      3.35 o 
   3   7   3       60.93       69.31      4.46 o 
   4   7   3       32.26       27.10      3.21 o 
   5   7   3       38.54       33.41      4.35 o 
   6   7   3      336.19      321.27     10.46 o 
   7   7   3       43.79       42.25      5.06 o 
   8   7   3       11.30       11.31      7.51 o 
   9   7   3       42.71       39.19      9.73 o 
  10   7   3        3.00       12.22      7.94 o 
  11   7   3        0.10       -2.58      5.99 o 
  12   7   3        0.00       -6.18      6.18 o 
  13   7   3        0.86        4.23      7.47 o 
 -13   8   3        5.67        5.51      9.63 o 
 -12   8   3       11.03       25.14     11.42 o 
 -11   8   3        0.17        0.79      8.82 o 
 -10   8   3        0.17        0.08      7.03 o 
  -9   8   3        7.01       14.94      5.22 o 
  -8   8   3       10.07        6.10      4.75 o 
  -7   8   3        2.26        5.19      4.22 o 
  -6   8   3       16.97       19.63      7.53 o 
  -5   8   3       42.08       51.64      5.36 o 
  -4   8   3       12.87       16.01      4.22 o 
  -3   8   3        1.83        1.17      3.83 o 
  -2   8   3       25.15       33.92      4.22 o 
  -1   8   3       74.28       71.07      4.56 o 
   0   8   3       44.82       43.25      5.79 o 
   1   8   3        1.55       -0.66      4.55 o 
   2   8   3       17.81       16.18      3.34 o 
   3   8   3       10.36        7.07      3.36 o 
   4   8   3        4.44        1.29      7.24 o 
   5   8   3        9.62       18.67      6.20 o 
   6   8   3       18.72       23.45      6.48 o 
   7   8   3       51.26       38.72      9.02 o 
   8   8   3       60.30       52.61      9.81 o 
   9   8   3        0.63       11.59      8.53 o 
  10   8   3        0.00        6.21      7.98 o 
  11   8   3        1.36       -2.61      8.29 o 
  12   8   3        2.01        6.98      9.02 o 
 -12   9   3        5.06       -1.96      9.45 o 
 -11   9   3        3.08        7.71      9.75 o 
 -10   9   3        0.31       -7.10      8.17 o 
  -9   9   3        0.61       -1.81      6.71 o 
  -8   9   3       18.19       21.55      5.70 o 
  -7   9   3        0.41       -4.88      4.88 o 
  -6   9   3        3.29       10.30      4.95 o 
  -5   9   3       80.27       84.55      6.56 o 
  -4   9   3       62.79       67.44      6.21 o 
  -3   9   3        2.23        5.81      4.92 o 
  -2   9   3        1.13        0.29      4.25 o 
  -1   9   3        1.66       -3.93      3.93 o 
   0   9   3        0.20        3.01      4.05 o 
   1   9   3       24.82       24.84      5.00 o 
   2   9   3        2.25       -0.51      4.64 o 
   3   9   3       14.16        5.03      6.17 o 
   4   9   3       64.66       65.43      8.15 o 
   5   9   3       49.57       55.03     11.10 o 
   6   9   3        5.51       16.33     14.97 o 
   7   9   3        2.69       -2.45      7.60 o 
   8   9   3        0.17        5.65      8.26 o 
   9   9   3        1.41        4.31      8.48 o 
  10   9   3        3.85        8.56      8.87 o 
 -10  10   3       16.06       32.98     38.69 o 
  -9  10   3        0.48       20.60     10.42 o 
  -8  10   3        0.75       10.50      7.45 o 
  -7  10   3        1.13       -1.72      6.94 o 
  -6  10   3        1.86       -2.17      6.89 o 
  -5  10   3        7.86        8.39      5.34 o 
  -4  10   3        0.26       -1.61      5.57 o 
  -3  10   3       16.44        5.72      5.28 o 
  -2  10   3        0.86       -2.05      4.73 o 
  -1  10   3        0.79       -4.43      4.43 o 
   0  10   3        8.22        2.98      5.16 o 
   1  10   3       22.03       39.00      6.93 o 
   2  10   3       39.19       30.67      7.89 o 
   3  10   3        3.20       11.10      7.12 o 
   4  10   3        9.94       11.23      7.14 o 
   5  10   3        8.76       14.87      9.13 o 
   6  10   3        0.36        5.53      8.13 o 
   7  10   3        0.45       -7.55     16.59 o 
   8  10   3        0.35        3.32     17.31 o 
   9  10   3        1.45        7.51     11.49 o 
  -8  11   3        0.04        8.09     10.50 o 
  -7  11   3        0.08        6.38      8.29 o 
  -6  11   3        3.04        5.29     15.49 o 
  -5  11   3        9.59        7.77     10.40 o 
  -4  11   3        0.07       -3.04      7.00 o 
  -3  11   3       16.85        4.35      8.17 o 
  -2  11   3        5.46        4.03      7.40 o 
  -1  11   3        2.86       -6.99      9.59 o 
   0  11   3       13.02        4.28      5.65 o 
   1  11   3        2.05       -4.11      7.20 o 
   2  11   3        4.92       -2.22      7.35 o 
   3  11   3       12.26        4.90      7.75 o 
   4  11   3        3.83       -1.55      8.94 o 
   5  11   3        3.84        7.20     10.19 o 
   6  11   3        0.93        0.63     10.22 o 
  -3  12   3        1.09        0.74      8.88 o 
  -2  12   3        4.75        1.22      9.18 o 
  -1  12   3        0.07       -4.95      8.38 o 
   0  12   3        0.26        2.60      9.17 o 
   1  12   3        3.78        3.01      8.36 o 
   2  12   3       13.93        5.20      8.77 o 
 -18   0   4        3.39       30.48      9.89 o 
 -16   0   4       12.44       10.70      8.24 o 
 -14   0   4      135.57      138.03     17.51 o 
 -12   0   4        1.06       -0.97      4.80 o 
 -10   0   4      770.46      685.94     18.42 o 
  -8   0   4     1537.29     1784.61     32.16 o 
  -6   0   4       33.27       34.22      5.99 o 
  -4   0   4     5844.09     6027.22     97.73 o 
  -2   0   4      178.38      153.90      4.34 o 
   0   0   4       10.10       21.19      0.99 o 
   2   0   4     5041.80     4680.35     67.54 o 
   4   0   4        7.01        4.77      1.68 o 
   6   0   4      509.09      544.72     16.18 o 
   8   0   4        0.01       -0.69      2.26 o 
  10   0   4      126.32      136.30     10.04 o 
  12   0   4       26.12       36.28      7.94 o 
  14   0   4       47.33       60.14     21.48 o 
  16   0   4        0.75        4.46      8.24 o 
 -18   1   4        1.11        2.60      7.09 o 
 -17   1   4        3.41       18.98      6.33 o 
 -16   1   4        0.55        1.55      5.51 o 
 -15   1   4       97.57       90.21     10.93 o 
 -14   1   4       56.53       72.06      7.14 o 
 -13   1   4        3.84       11.96      7.47 o 
 -12   1   4       36.66       31.90      4.25 o 
 -11   1   4       21.97       22.68      3.64 o 
 -10   1   4      220.28      223.97      6.85 o 
  -9   1   4      552.57      524.58      9.72 o 
  -8   1   4      828.67      799.02     15.04 o 
  -7   1   4       13.26       16.32      2.30 o 
  -6   1   4       27.48       21.26      2.20 o 
  -5   1   4      836.50      852.66     11.71 o 
  -4   1   4        0.06       -0.17      1.37 o 
  -3   1   4      169.35      156.88      3.06 o 
  -2   1   4     1756.87     1689.54     19.09 o 
  -1   1   4       47.76       39.96      1.25 o 
   0   1   4      978.23      971.25      8.83 o 
   1   1   4      915.45      885.64      8.01 o 
   2   1   4      423.26      362.80      4.43 o 
   3   1   4       33.72       50.67      1.99 o 
   4   1   4     1964.64     2090.84     23.38 o 
   5   1   4       50.90       42.55      1.96 o 
   6   1   4      806.48      732.01     10.20 o 
   7   1   4      285.62      282.49      6.39 o 
   8   1   4       93.53       96.06      3.60 o 
   9   1   4        4.62        3.26      2.25 o 
  10   1   4       64.15       68.00      6.22 o 
  11   1   4       12.62       14.49      4.69 o 
  12   1   4      145.16      127.29     10.28 o 
  13   1   4       57.54       65.99      6.95 o 
  14   1   4       28.72       33.98      6.42 o 
  15   1   4        1.67        7.08      5.70 o 
  16   1   4        0.03        7.95      6.06 o 
 -17   2   4        2.11       15.86      6.42 o 
 -16   2   4        0.00        1.04      5.44 o 
 -15   2   4        0.94        6.24      5.41 o 
 -14   2   4        0.14        3.07      5.01 o 
 -13   2   4        9.92       13.39      5.16 o 
 -12   2   4       37.15       43.62      4.63 o 
 -11   2   4       44.81       55.49      4.43 o 
 -10   2   4       25.67       24.72      3.78 o 
  -9   2   4      311.21      332.70      8.91 o 
  -8   2   4      124.92      129.63      5.82 o 
  -7   2   4      777.33      732.25     12.61 o 
  -6   2   4     1370.89     1537.57     22.63 o 
  -5   2   4     1539.45     1644.39     20.35 o 
  -4   2   4      216.68      258.49      4.66 o 
  -3   2   4      667.18      596.28      7.53 o 
  -2   2   4      394.31      391.76      5.47 o 
  -1   2   4       54.65       72.86      1.96 o 
   0   2   4       47.27       31.04      1.51 o 
   1   2   4     3149.96     3334.58     31.21 o 
   2   2   4      217.33      209.84      3.30 o 
   3   2   4      146.53      142.90      3.20 o 
   4   2   4      226.22      328.85      5.61 o 
   5   2   4      122.37      131.41      3.39 o 
   6   2   4        1.83        2.50      1.77 o 
   7   2   4        3.65        4.90      1.96 o 
   8   2   4      103.73      117.26      4.25 o 
   9   2   4      155.17      161.12      6.44 o 
  10   2   4        2.72        1.01      4.14 o 
  11   2   4       24.37       19.00      6.99 o 
  12   2   4        2.16        3.09      4.63 o 
  13   2   4       14.31       16.16      6.00 o 
  14   2   4        1.80        4.48      5.37 o 
  15   2   4        0.35       -0.27      5.75 o 
 -17   3   4       14.14       24.23      6.98 o 
 -16   3   4        1.50        3.25      5.67 o 
 -15   3   4       29.84       32.26      6.66 o 
 -14   3   4        0.40        5.10      5.07 o 
 -13   3   4        1.26       -4.27      4.74 o 
 -12   3   4      352.31      332.27     12.63 o 
 -11   3   4       10.84        6.45      3.87 o 
 -10   3   4        0.32       -2.74      3.29 o 
  -9   3   4        8.78       13.93      3.42 o 
  -8   3   4      478.32      479.05     10.91 o 
  -7   3   4      179.78      186.68      7.16 o 
  -6   3   4        3.93        3.34      2.58 o 
  -5   3   4       61.51       50.06      2.76 o 
  -4   3   4     1034.85     1062.75     14.96 o 
  -3   3   4        0.01       -0.17      2.20 o 
  -2   3   4        6.10        9.21      1.59 o 
  -1   3   4      155.92      160.54      3.05 o 
   0   3   4       28.57       26.34      2.57 o 
   1   3   4     1185.66     1251.70     16.65 o 
   2   3   4       57.40       56.18      2.22 o 
   3   3   4      360.47      417.66      6.55 o 
   4   3   4       91.16       85.98      2.88 o 
   5   3   4        7.08        6.51      1.74 o 
   6   3   4       58.51       71.07      4.28 o 
   7   3   4      316.74      304.10      6.41 o 
   8   3   4       11.97        4.08      2.04 o 
   9   3   4       35.34       31.67      4.95 o 
  10   3   4      132.45      124.06      7.49 o 
  11   3   4       15.55       11.61      5.04 o 
  12   3   4        2.50        3.67      4.87 o 
  13   3   4        0.03        1.41      5.01 o 
  14   3   4        0.57        5.46      5.73 o 
  15   3   4        1.80        6.74      6.17 o 
 -17   4   4        4.76        7.82      8.87 o 
 -16   4   4        2.22        4.23      7.26 o 
 -15   4   4       18.87       25.88      7.86 o 
 -14   4   4        6.44       18.38      6.68 o 
 -13   4   4        3.72       10.55      7.24 o 
 -12   4   4       75.47      101.88     13.51 o 
 -11   4   4       97.83      100.40     10.31 o 
 -10   4   4       68.19       67.79      6.83 o 
  -9   4   4      364.03      388.60      9.39 o 
  -8   4   4       93.21       91.33      5.79 o 
  -7   4   4      244.28      235.43      8.50 o 
  -6   4   4      276.68      334.72      9.91 o 
  -5   4   4       21.29       27.65      3.85 o 
  -4   4   4       22.50       24.35      4.29 o 
  -3   4   4      105.27      123.40      3.66 o 
  -2   4   4       73.61       73.11      3.00 o 
  -1   4   4       58.86       51.11      2.30 o 
   0   4   4      351.40      349.42      6.25 o 
   1   4   4       66.99       61.01      2.26 o 
   2   4   4     1009.06     1041.53     13.45 o 
   3   4   4     4236.88     4169.05     66.79 o 
   4   4   4      555.69      586.38     10.38 o 
   5   4   4      116.87      119.28      4.06 o 
   6   4   4       98.01      114.97      3.98 o 
   7   4   4       12.42        6.40      2.45 o 
   8   4   4       19.67       20.59      4.33 o 
   9   4   4       36.17       42.51      6.41 o 
  10   4   4        4.23       -0.22      5.62 o 
  11   4   4       55.83       45.37      6.83 o 
  12   4   4        3.75       -3.07      5.30 o 
  13   4   4       18.64       26.30     11.44 o 
  14   4   4        0.67        1.63      6.58 o 
  15   4   4        5.26        5.97      7.29 o 
 -16   5   4        6.35       17.88      8.36 o 
 -15   5   4        0.00        8.14      7.09 o 
 -14   5   4        0.28       -6.36      6.36 o 
 -13   5   4        0.16        7.14      7.46 o 
 -12   5   4       20.04       27.04      6.83 o 
 -11   5   4        4.17       -4.23      7.39 o 
 -10   5   4       91.09       78.38      6.75 o 
  -9   5   4      287.24      258.77     10.02 o 
  -8   5   4        1.00       -3.11      3.84 o 
  -7   5   4      203.60      200.15      8.34 o 
  -6   5   4      332.07      303.70      8.41 o 
  -5   5   4       13.12       12.33      2.67 o 
  -4   5   4      607.05      643.77     11.53 o 
  -3   5   4      276.57      287.54      7.76 o 
  -2   5   4        4.83        1.43      2.03 o 
  -1   5   4       39.13       38.81      2.42 o 
   0   5   4      863.63      897.03     14.54 o 
   1   5   4     1138.06     1155.11     15.03 o 
   2   5   4       99.68      102.97      5.23 o 
   3   5   4      524.47      573.52      8.81 o 
   4   5   4        4.26        4.94      2.35 o 
   5   5   4       49.85       47.70      3.74 o 
   6   5   4       33.21       36.34      3.36 o 
   7   5   4       29.28       29.18      5.37 o 
   8   5   4      331.89      300.17     14.53 o 
   9   5   4        0.42        1.01      8.21 o 
  10   5   4        4.31        3.40      7.25 o 
  11   5   4        1.49        0.80      5.43 o 
  12   5   4        3.10       -5.16      5.46 o 
  13   5   4        0.02        5.60      6.34 o 
  14   5   4        3.11        4.13      8.55 o 
 -15   6   4        0.29       -7.18      7.18 o 
 -14   6   4        2.97       14.93     25.28 o 
 -13   6   4       28.27       33.11      9.60 o 
 -12   6   4        0.81       12.19      8.30 o 
 -11   6   4       10.75       -0.47      5.73 o 
 -10   6   4       58.65       56.50      7.62 o 
  -9   6   4       27.25       40.75      5.83 o 
  -8   6   4       32.61       42.05      5.96 o 
  -7   6   4       72.19       89.81      6.70 o 
  -6   6   4        2.12        3.59      3.42 o 
  -5   6   4        5.76       -2.47      2.47 o 
  -4   6   4      387.43      407.18      7.96 o 
  -3   6   4       94.40       96.13      3.86 o 
  -2   6   4       16.33       20.53      2.81 o 
  -1   6   4      167.61      161.96      5.11 o 
   0   6   4        0.48       -0.13      3.14 o 
   1   6   4      550.44      549.69      9.59 o 
   2   6   4       13.10       11.62      2.63 o 
   3   6   4        4.13        1.94      2.56 o 
   4   6   4       35.43       38.14      4.46 o 
   5   6   4      152.23      150.38      6.26 o 
   6   6   4      150.15      135.55      6.89 o 
   7   6   4      177.49      189.67      9.90 o 
   8   6   4        3.19        5.45      6.67 o 
   9   6   4       15.98       14.88      7.09 o 
  10   6   4        0.74        9.00      7.75 o 
  11   6   4       22.54       33.20      7.29 o 
  12   6   4        2.31       -3.44      6.35 o 
  13   6   4        0.07        9.35      6.86 o 
 -15   7   4        2.27       -5.52      9.44 o 
 -14   7   4        5.06       -1.62      9.26 o 
 -13   7   4        1.23       -3.86      8.58 o 
 -12   7   4       12.36        3.95      9.50 o 
 -11   7   4        1.53        3.10      6.35 o 
 -10   7   4        0.71       11.20      8.45 o 
  -9   7   4        3.90        9.68      6.42 o 
  -8   7   4        0.69       -0.60      3.92 o 
  -7   7   4       97.52      113.18      6.86 o 
  -6   7   4      136.07      138.39      9.23 o 
  -5   7   4      244.84      260.67      8.88 o 
  -4   7   4       66.77       61.13      4.23 o 
  -3   7   4       36.59       33.93      3.62 o 
  -2   7   4       40.30       40.70      5.70 o 
  -1   7   4        0.85        3.33      2.82 o 
   0   7   4       96.28       97.78      5.48 o 
   1   7   4        0.79        3.08      2.42 o 
   2   7   4       41.68       52.10      3.58 o 
   3   7   4      428.93      453.99     10.64 o 
   4   7   4      135.47      135.84      5.58 o 
   5   7   4       26.19       26.76      4.05 o 
   6   7   4        5.81       13.30      5.93 o 
   7   7   4       51.95       47.52     12.98 o 
   8   7   4        0.01       -0.58      7.68 o 
   9   7   4        0.14        6.31      7.36 o 
  10   7   4        0.96       -2.48      5.95 o 
  11   7   4        9.48       20.15      8.57 o 
  12   7   4        1.61       -0.75      6.90 o 
 -13   8   4        4.01        6.36      9.98 o 
 -12   8   4        0.65        3.87      8.94 o 
 -11   8   4        0.02        2.03      5.99 o 
 -10   8   4        8.02       -0.19      4.97 o 
  -9   8   4       10.05       13.94      6.50 o 
  -8   8   4        4.34        3.67      4.81 o 
  -7   8   4        6.77        5.44      4.54 o 
  -6   8   4      112.50      142.41      7.36 o 
  -5   8   4        2.33       -0.18      3.89 o 
  -4   8   4       51.35       52.34      5.30 o 
  -3   8   4       43.14       44.47      4.21 o 
  -2   8   4      103.86      107.95      5.59 o 
  -1   8   4       64.98       69.32      5.64 o 
   0   8   4       83.00       78.24      5.71 o 
   1   8   4        4.80        7.79      3.94 o 
   2   8   4        1.33        1.81      2.87 o 
   3   8   4        7.17        9.29      4.75 o 
   4   8   4       64.08       78.79     10.55 o 
   5   8   4      108.17       90.67     10.83 o 
   6   8   4       53.73       40.18      8.96 o 
   7   8   4        1.36        2.91      8.59 o 
   8   8   4       44.86       28.02      9.37 o 
   9   8   4       22.44       26.14      9.12 o 
  10   8   4        0.09        0.43      8.21 o 
  11   8   4        0.42       -5.39      6.87 o 
 -12   9   4        0.03       17.46     10.77 o 
 -11   9   4        4.12       -0.69      9.29 o 
 -10   9   4        3.60       18.33      8.07 o 
  -9   9   4        2.94        4.86      5.54 o 
  -8   9   4        0.12        1.97      5.02 o 
  -7   9   4       12.79        8.55      5.21 o 
  -6   9   4        5.26        7.74      4.71 o 
  -5   9   4       16.48       15.94      4.85 o 
  -4   9   4       47.63       55.93      6.58 o 
  -3   9   4        0.08        3.89      5.07 o 
  -2   9   4        4.39        6.42      6.54 o 
  -1   9   4       25.90       12.43      5.01 o 
   0   9   4        4.21        4.96      4.46 o 
   1   9   4        6.31       -0.19      4.55 o 
   2   9   4       46.35       52.50      6.38 o 
   3   9   4       39.48       39.61      7.72 o 
   4   9   4        0.91       -3.12      6.47 o 
   5   9   4        0.91        8.56      7.52 o 
   6   9   4        0.43       16.53     16.40 o 
   7   9   4        7.54       -3.64     15.16 o 
   8   9   4        0.46        3.28     12.40 o 
   9   9   4       12.69       40.00     17.15 o 
  10   9   4        2.75       -2.27     12.23 o 
 -10  10   4        0.06        4.19     14.35 o 
  -9  10   4        2.75        6.14      7.27 o 
  -8  10   4        1.77       -6.98      6.98 o 
  -7  10   4        0.08       -6.66      6.66 o 
  -6  10   4        5.48       10.12      5.69 o 
  -5  10   4        0.06       -2.04      5.09 o 
  -4  10   4       12.25       16.21      5.95 o 
  -3  10   4       29.37       33.71      5.81 o 
  -2  10   4        1.22       -2.17      4.87 o 
  -1  10   4       40.01       46.75      6.68 o 
   0  10   4       13.13        4.48      5.34 o 
   1  10   4        8.74       10.61      6.21 o 
   2  10   4       15.31       17.00      5.78 o 
   3  10   4       22.41       20.43      7.62 o 
   4  10   4       13.47        3.15      8.79 o 
   5  10   4        0.72       10.70      8.66 o 
   6  10   4        7.14       -2.23      8.34 o 
   7  10   4        0.04        0.40      7.92 o 
   8  10   4        0.07       14.38     18.42 o 
  -8  11   4        0.70       -7.22      8.10 o 
  -7  11   4        1.27        0.57      7.74 o 
  -6  11   4        0.87        9.44     10.49 o 
  -5  11   4        5.25       17.64     12.82 o 
  -4  11   4        9.11       14.59      9.45 o 
  -3  11   4       10.03       -0.96     11.68 o 
  -2  11   4        3.42        5.51      7.30 o 
  -1  11   4        0.26       -2.84      5.61 o 
   0  11   4       12.20        9.87      6.14 o 
   1  11   4        0.02        1.44      5.68 o 
   2  11   4        3.76       -0.80      7.08 o 
   3  11   4        1.47       -5.70     14.32 o 
   4  11   4        0.38        2.32      9.51 o 
   5  11   4        1.06        6.68     10.10 o 
   6  11   4        0.94        7.77     13.89 o 
  -3  12   4       18.04       -3.03      9.04 o 
  -2  12   4        0.43       -8.06      9.10 o 
  -1  12   4        1.22       -2.97      8.95 o 
   0  12   4        0.11        0.80      8.22 o 
   1  12   4        0.04       -5.45      9.74 o 
 -17   0   5        8.38       -8.07      8.20 o 
 -15   0   5       14.41        8.89      7.91 o 
 -13   0   5        0.04        9.26      5.69 o 
 -11   0   5       13.83       29.41      5.29 o 
  -9   0   5       58.52       52.72      5.09 o 
  -7   0   5      662.14      623.02     15.46 o 
  -5   0   5     1564.23     1654.63     41.53 o 
  -3   0   5     8181.48     8221.11    132.17 o 
  -1   0   5    17380.05    17637.27    224.90 o 
   1   0   5      553.17      538.55      8.19 o 
   3   0   5      694.71      698.12     11.63 o 
   5   0   5       44.24       39.53      2.71 o 
   7   0   5       40.54       43.62      3.39 o 
   9   0   5       11.73       15.34      4.96 o 
  11   0   5        2.47       -3.90      5.53 o 
  13   0   5       18.48       22.09      7.74 o 
  15   0   5       16.96       14.06      8.21 o 
 -18   1   5        0.39        4.83      6.30 o 
 -17   1   5        2.46        1.98      5.73 o 
 -16   1   5        0.37        3.92      6.14 o 
 -15   1   5       22.82       21.23      5.64 o 
 -14   1   5       25.36       23.44      5.56 o 
 -13   1   5      578.95      567.73     14.32 o 
 -12   1   5       10.29       16.12      3.72 o 
 -11   1   5      104.30       87.79      5.32 o 
 -10   1   5        9.25        8.01      3.06 o 
  -9   1   5      223.58      201.49      6.15 o 
  -8   1   5        5.67        5.49      3.02 o 
  -7   1   5        2.90       -2.26      2.26 o 
  -6   1   5        2.01        4.47      2.03 o 
  -5   1   5       10.19       12.16      2.04 o 
  -4   1   5        0.40       -1.27      1.27 o 
  -3   1   5      309.15      337.19      5.58 o 
  -2   1   5        0.44        0.69      1.21 o 
  -1   1   5        4.79        7.68      1.10 o 
   0   1   5        0.23        5.58      0.82 o 
   1   1   5     1166.16     1110.17     10.10 o 
   2   1   5      888.35      888.09      9.58 o 
   3   1   5       93.08       87.25      2.23 o 
   4   1   5     1167.23     1123.81     12.55 o 
   5   1   5      449.07      458.17      6.53 o 
   6   1   5      463.10      452.66      7.00 o 
   7   1   5       23.72       25.67      2.14 o 
   8   1   5        0.01       -1.81      1.81 o 
   9   1   5      139.42      135.53      5.78 o 
  10   1   5      142.63      149.12      8.59 o 
  11   1   5        3.22        7.77      4.41 o 
  12   1   5        1.38        2.15      4.48 o 
  13   1   5       19.95       29.91      6.12 o 
  14   1   5       10.68       15.96      5.74 o 
  15   1   5       13.17       18.27      6.18 o 
 -18   2   5        0.31       12.86      6.89 o 
 -17   2   5        0.23       -0.71      5.78 o 
 -16   2   5       15.98       19.02      7.38 o 
 -15   2   5        1.14       -2.14      4.93 o 
 -14   2   5       43.50       42.87      6.42 o 
 -13   2   5      101.60       93.06      6.47 o 
 -12   2   5       61.56       60.59      4.94 o 
 -11   2   5       76.55       90.53      5.14 o 
 -10   2   5       78.71       82.23      5.87 o 
  -9   2   5       19.31       14.65      3.21 o 
  -8   2   5      245.97      218.68      6.76 o 
  -7   2   5       15.26       24.71      3.02 o 
  -6   2   5      111.68      114.49      3.88 o 
  -5   2   5      197.63      160.39      4.47 o 
  -4   2   5        9.67       16.95      1.75 o 
  -3   2   5     1710.23     1712.63     21.18 o 
  -2   2   5     3285.27     3106.08     30.97 o 
  -1   2   5      358.68      329.35      4.41 o 
   0   2   5      129.76      126.93      2.93 o 
   1   2   5      418.80      386.45      4.45 o 
   2   2   5        3.90        3.40      1.34 o 
   3   2   5       58.63       53.72      2.07 o 
   4   2   5      503.64      556.90      8.84 o 
   5   2   5      434.56      490.21      7.18 o 
   6   2   5        4.35        2.99      1.67 o 
   7   2   5       38.74       37.32      2.60 o 
   8   2   5      556.89      582.15     10.08 o 
   9   2   5       46.72       38.06      3.91 o 
  10   2   5        2.87        1.91      4.11 o 
  11   2   5       12.30       16.92      4.87 o 
  12   2   5        0.12        4.84      4.68 o 
  13   2   5        0.97       -0.59      4.76 o 
  14   2   5        4.59       15.84      5.89 o 
  15   2   5        4.80       13.86      6.29 o 
 -17   3   5        7.81       14.86      6.75 o 
 -16   3   5        0.00        2.73      5.63 o 
 -15   3   5        2.05        4.99      5.47 o 
 -14   3   5       16.16       23.52      5.92 o 
 -13   3   5       10.52       17.44      4.72 o 
 -12   3   5      221.25      198.87      8.29 o 
 -11   3   5       40.16       40.81      4.85 o 
 -10   3   5       20.21       20.39      3.88 o 
  -9   3   5      372.59      413.67     10.32 o 
  -8   3   5      174.56      161.80      8.92 o 
  -7   3   5      306.11      345.62      9.94 o 
  -6   3   5      664.73      669.36     14.96 o 
  -5   3   5      123.56      155.74      4.49 o 
  -4   3   5      566.34      560.59      9.89 o 
  -3   3   5        0.00        0.54      1.77 o 
  -2   3   5      154.39      133.89      3.42 o 
  -1   3   5     1656.18     1561.23     16.93 o 
   0   3   5     5191.93     5048.99     54.05 o 
   1   3   5      127.31      107.40      3.60 o 
   2   3   5        1.18       -1.05      1.05 o 
   3   3   5     1001.67     1030.81     12.58 o 
   4   3   5       34.33       31.45      2.26 o 
   5   3   5       17.81       18.19      2.06 o 
   6   3   5       39.72       54.93      3.26 o 
   7   3   5      311.11      288.03      6.54 o 
   8   3   5      300.21      291.09      7.47 o 
   9   3   5       91.77      101.04      6.65 o 
  10   3   5      123.98      110.43      7.08 o 
  11   3   5       27.82       27.87      5.34 o 
  12   3   5        0.62        6.91      4.86 o 
  13   3   5        0.07       -0.36      5.19 o 
  14   3   5        4.98       15.92      6.06 o 
  15   3   5        2.18        0.65      8.07 o 
 -17   4   5        1.63        7.44      7.68 o 
 -16   4   5        0.54        7.95      9.53 o 
 -15   4   5        1.12       -5.97      5.97 o 
 -14   4   5       27.44       39.86      8.01 o 
 -13   4   5        8.38        6.81      5.80 o 
 -12   4   5       26.58       16.53      5.94 o 
 -11   4   5      159.63      163.42      8.72 o 
 -10   4   5      166.13      167.87      8.35 o 
  -9   4   5       74.02       69.36      5.69 o 
  -8   4   5        1.76        1.80      3.67 o 
  -7   4   5      134.43      136.86      6.63 o 
  -6   4   5      291.98      336.87      8.11 o 
  -5   4   5      351.93      355.55      8.35 o 
  -4   4   5      156.86      199.06      6.20 o 
  -3   4   5      534.59      557.94      8.57 o 
  -2   4   5       17.33       20.88      2.08 o 
  -1   4   5       19.66       16.77      1.68 o 
   0   4   5      294.31      278.46      5.55 o 
   1   4   5      259.92      251.33      6.46 o 
   2   4   5      145.36      141.41      4.10 o 
   3   4   5       77.22       63.24      3.98 o 
   4   4   5       15.98       14.23      2.25 o 
   5   4   5        5.69       -1.50      2.05 o 
   6   4   5      260.74      246.09      5.39 o 
   7   4   5        2.85       -1.86      2.80 o 
   8   4   5       71.58       75.14      6.71 o 
   9   4   5      140.10      132.99      8.61 o 
  10   4   5       50.00       49.27     12.47 o 
  11   4   5       15.68        8.21      5.42 o 
  12   4   5        8.77        7.17      6.26 o 
  13   4   5        3.13       11.17      6.97 o 
  14   4   5        1.10        7.25      6.79 o 
 -16   5   5        3.64        5.33      7.39 o 
 -15   5   5        0.18       -1.33      6.79 o 
 -14   5   5        3.61        0.43      7.75 o 
 -13   5   5        0.40        4.20      7.73 o 
 -12   5   5       32.40       45.43      7.37 o 
 -11   5   5       39.10       44.66      6.09 o 
 -10   5   5      758.56      714.81     18.35 o 
  -9   5   5       14.29       10.33      4.88 o 
  -8   5   5       19.91       23.64      4.70 o 
  -7   5   5       51.43       61.85      5.46 o 
  -6   5   5       54.00       53.05      5.11 o 
  -5   5   5      839.20      938.65     15.51 o 
  -4   5   5       10.89       14.12      2.62 o 
  -3   5   5       16.62       32.52      2.58 o 
  -2   5   5     1092.84     1115.64     15.95 o 
  -1   5   5       30.55       27.14      2.17 o 
   0   5   5      325.26      317.67      7.38 o 
   1   5   5      227.94      219.22      6.13 o 
   2   5   5      499.89      469.75      9.36 o 
   3   5   5       46.42       54.26      2.66 o 
   4   5   5        0.27       -1.30      3.29 o 
   5   5   5      420.25      457.18      8.74 o 
   6   5   5      148.58      155.57      6.82 o 
   7   5   5       33.86       46.07      6.73 o 
   8   5   5       18.35       10.82      5.20 o 
   9   5   5        6.15       -2.87      4.65 o 
  10   5   5        1.80        2.50      8.41 o 
  11   5   5        0.84       -6.53      6.53 o 
  12   5   5        0.06        7.24      5.92 o 
  13   5   5        3.53       14.05      7.96 o 
  14   5   5        0.05        2.96      6.79 o 
 -16   6   5        0.41        7.58      7.95 o 
 -15   6   5        2.40       16.84      9.99 o 
 -14   6   5        4.20       -3.82      8.54 o 
 -13   6   5        0.00        1.84      8.28 o 
 -12   6   5        5.42        5.43      6.47 o 
 -11   6   5        3.32        8.27      6.05 o 
 -10   6   5        9.93       14.24      5.51 o 
  -9   6   5       63.96       61.72      6.65 o 
  -8   6   5        0.01       -3.06      4.25 o 
  -7   6   5      184.75      157.33      8.12 o 
  -6   6   5        0.30        1.29      3.21 o 
  -5   6   5      167.26      141.85      5.45 o 
  -4   6   5       70.36       67.05      3.46 o 
  -3   6   5      182.44      169.68      5.54 o 
  -2   6   5       27.71       27.16      2.77 o 
  -1   6   5       95.45       88.84      3.86 o 
   0   6   5        5.21       -0.16      3.05 o 
   1   6   5      126.13      128.68      5.20 o 
   2   6   5       21.34       21.16      2.15 o 
   3   6   5        2.94        6.92      2.12 o 
   4   6   5      293.25      280.26     10.03 o 
   5   6   5      926.94      852.70     15.83 o 
   6   6   5      169.95      145.85      7.12 o 
   7   6   5      119.36      108.39      9.87 o 
   8   6   5        4.57        2.78      6.36 o 
   9   6   5        0.07        0.32      5.18 o 
  10   6   5       15.85       11.70      6.07 o 
  11   6   5        3.14       -2.75      8.29 o 
  12   6   5        0.00       -4.81      6.16 o 
  13   6   5        1.46        8.78      7.02 o 
 -15   7   5        1.05       16.15     10.07 o 
 -14   7   5        1.28       10.67      9.46 o 
 -13   7   5        2.30       -6.04     17.47 o 
 -12   7   5        3.89       21.85     19.95 o 
 -11   7   5        0.17        1.69      6.04 o 
 -10   7   5       31.26       29.37      7.42 o 
  -9   7   5       28.42       26.57      6.13 o 
  -8   7   5       67.70       76.48      6.42 o 
  -7   7   5       50.38       41.45      5.86 o 
  -6   7   5       40.51       39.70      4.84 o 
  -5   7   5       63.63       71.55      5.56 o 
  -4   7   5        3.97        3.98      2.96 o 
  -3   7   5       73.17       74.37      4.26 o 
  -2   7   5      209.56      199.08      6.20 o 
  -1   7   5        7.23        6.60      3.93 o 
   0   7   5       43.82       44.66      5.57 o 
   1   7   5        0.39       -3.29      3.29 o 
   2   7   5       36.40       44.73      4.79 o 
   3   7   5        0.93        0.92      2.25 o 
   4   7   5      366.77      382.56     13.75 o 
   5   7   5      200.66      209.53     14.81 o 
   6   7   5        3.44        2.07      6.51 o 
   7   7   5       10.34       18.57      7.87 o 
   8   7   5        1.43       -1.03      6.37 o 
   9   7   5        0.34        3.87      5.78 o 
  10   7   5        0.15        0.75      5.77 o 
  11   7   5        6.03        8.13      8.77 o 
  12   7   5        2.52        1.92      6.99 o 
 -13   8   5        1.24       -9.88     17.34 o 
 -12   8   5        1.30        4.89     18.09 o 
 -11   8   5        7.69        6.44      7.19 o 
 -10   8   5        2.87        2.73      5.30 o 
  -9   8   5        4.66        6.96      5.12 o 
  -8   8   5       84.93       81.72      6.54 o 
  -7   8   5       58.89       58.82      5.78 o 
  -6   8   5       34.54       32.39      5.14 o 
  -5   8   5        0.74       -2.23      3.93 o 
  -4   8   5        2.79       -0.30      3.97 o 
  -3   8   5       20.63       16.70      4.41 o 
  -2   8   5       60.83       61.24      5.64 o 
  -1   8   5        5.39       11.22      4.24 o 
   0   8   5        2.88        2.75      3.96 o 
   1   8   5      150.11      157.16      8.24 o 
   2   8   5       22.19       21.46      5.12 o 
   3   8   5      110.46      118.19      7.53 o 
   4   8   5        0.28       -2.56      5.34 o 
   5   8   5       88.09       87.56     11.26 o 
   6   8   5        0.31       -6.83     12.62 o 
   7   8   5       47.94       48.05      9.41 o 
   8   8   5       76.54       68.21     10.13 o 
   9   8   5        1.52       -4.49      7.24 o 
  10   8   5        0.69        4.55      9.16 o 
  11   8   5        0.05        0.29      9.03 o 
 -12   9   5        1.16       -3.52      9.45 o 
 -11   9   5        6.45       15.53     13.02 o 
 -10   9   5        0.56        3.71      5.59 o 
  -9   9   5        0.18        0.36      5.44 o 
  -8   9   5        0.27       -4.75      4.75 o 
  -7   9   5        7.67        7.47      5.56 o 
  -6   9   5       15.38        7.39      4.87 o 
  -5   9   5        0.28       -4.34      4.34 o 
  -4   9   5       52.47       45.55      6.13 o 
  -3   9   5       16.55       18.08      4.89 o 
  -2   9   5       11.92       15.92      5.15 o 
  -1   9   5       30.01       22.42      4.92 o 
   0   9   5       11.01       11.27      7.74 o 
   1   9   5       11.68        5.81      4.93 o 
   2   9   5      161.50      186.34     13.36 o 
   3   9   5        7.10        0.41      5.98 o 
   4   9   5       36.41       43.62      7.64 o 
   5   9   5        2.11       -3.57      9.57 o 
   6   9   5        5.62        7.58      7.82 o 
   7   9   5        9.24       15.10     16.14 o 
   8   9   5       29.72       25.05     17.31 o 
   9   9   5        0.57        0.54      8.73 o 
 -10  10   5        3.40       19.71     11.21 o 
  -9  10   5        1.46       -4.43     11.12 o 
  -8  10   5        3.14        6.05      7.72 o 
  -7  10   5        4.30       12.83      5.82 o 
  -6  10   5        4.70        2.42      5.42 o 
  -5  10   5        0.42        1.94      5.24 o 
  -4  10   5       38.51       47.81     10.99 o 
  -3  10   5        4.08        1.34      5.01 o 
  -2  10   5       38.01       45.42      6.75 o 
  -1  10   5       28.67       36.23      6.46 o 
   0  10   5        2.89        0.02      5.27 o 
   1  10   5        7.28       -1.71      5.08 o 
   2  10   5        2.32        7.28      5.79 o 
   3  10   5        2.46       -3.74      7.94 o 
   4  10   5        6.71        5.95      8.62 o 
   5  10   5        8.67       -4.14     14.93 o 
   6  10   5        0.50        1.11      8.94 o 
   7  10   5        0.09       -5.29      8.69 o 
   8  10   5        0.01        8.43      9.17 o 
  -8  11   5        1.50       -8.08      8.08 o 
  -7  11   5        0.10       -4.51      9.24 o 
  -6  11   5        0.51        0.26      9.11 o 
  -5  11   5        6.81       -1.63     11.39 o 
  -4  11   5        0.00       -5.43      8.07 o 
  -3  11   5        9.64        0.00      5.93 o 
  -2  11   5        0.07       -7.13      7.13 o 
  -1  11   5        0.05       -2.59      9.00 o 
   0  11   5        8.24        8.68      6.18 o 
   1  11   5       10.21        8.00      6.06 o 
   2  11   5        1.55       -2.98      8.79 o 
   3  11   5        3.39        2.10      9.68 o 
   4  11   5        0.24        9.55     10.67 o 
   5  11   5        0.02        6.20     13.70 o 
  -2  12   5        0.01       -9.76     15.62 o 
  -1  12   5        2.10       -3.21      8.24 o 
 -18   0   6        1.15       10.45      8.99 o 
 -16   0   6       56.60       27.23     11.03 o 
 -14   0   6       40.18       40.01      8.79 o 
 -12   0   6      501.21      536.53     16.91 o 
 -10   0   6      119.13      121.93      9.39 o 
  -8   0   6       43.93       40.39      4.44 o 
  -6   0   6      283.10      311.69     12.13 o 
  -4   0   6     3358.20     3307.84     63.78 o 
  -2   0   6      706.97      657.28     12.47 o 
   0   0   6     1993.38     1947.91     22.52 o 
   2   0   6      902.75      897.87     13.03 o 
   4   0   6       67.20       72.65      2.97 o 
   6   0   6      238.78      279.79      9.13 o 
   8   0   6        0.18        1.63      2.98 o 
  10   0   6      321.95      333.00     15.43 o 
  12   0   6        1.14        1.97      7.39 o 
  14   0   6       11.20       37.00     10.12 o 
 -18   1   6        4.30        7.45      6.40 o 
 -17   1   6        7.04        3.36      5.91 o 
 -16   1   6        0.10        3.52      5.48 o 
 -15   1   6       71.84       80.52      8.09 o 
 -14   1   6        0.78        1.56      5.09 o 
 -13   1   6      185.20      200.91      7.62 o 
 -12   1   6       83.61       85.63      5.33 o 
 -11   1   6      174.30      146.03      5.91 o 
 -10   1   6        2.79       -0.39      2.68 o 
  -9   1   6       31.83       41.08      3.72 o 
  -8   1   6       61.78       55.32      4.75 o 
  -7   1   6     2742.35     3071.28     46.58 o 
  -6   1   6      185.50      190.58      5.57 o 
  -5   1   6     1073.37     1036.56     15.76 o 
  -4   1   6        4.01        5.20      2.82 o 
  -3   1   6     1268.06     1305.97     17.64 o 
  -2   1   6     1330.53     1358.18     13.44 o 
  -1   1   6      142.90      151.89      2.54 o 
   0   1   6      313.58      241.53      2.95 o 
   1   1   6      521.72      497.45      5.15 o 
   2   1   6     2476.46     2519.79     24.91 o 
   3   1   6      201.39      221.34      4.92 o 
   4   1   6      528.03      542.71      9.12 o 
   5   1   6      540.93      545.16      7.58 o 
   6   1   6      199.55      189.47      4.37 o 
   7   1   6        4.27        0.01      1.75 o 
   8   1   6        0.67        2.89      2.24 o 
   9   1   6       29.82       34.53      4.77 o 
  10   1   6       51.46       46.16      7.72 o 
  11   1   6        3.03        2.86      4.44 o 
  12   1   6      138.77      140.55     12.56 o 
  13   1   6        0.77        0.86      4.84 o 
  14   1   6        9.38        8.47      5.51 o 
  15   1   6        2.83       19.16      6.14 o 
 -18   2   6        5.73        3.97      7.54 o 
 -17   2   6        0.14       -0.01      5.75 o 
 -16   2   6        0.00        6.64      5.50 o 
 -15   2   6       34.09       44.71      6.70 o 
 -14   2   6       15.32       15.29      5.40 o 
 -13   2   6        0.04       -3.97      3.97 o 
 -12   2   6      132.52      126.56      6.16 o 
 -11   2   6       25.00       23.84      4.06 o 
 -10   2   6        9.20        2.06      3.19 o 
  -9   2   6      496.88      525.63     11.70 o 
  -8   2   6       67.77       58.99      3.90 o 
  -7   2   6      106.73      101.55      4.55 o 
  -6   2   6     1146.29     1287.30     21.28 o 
  -5   2   6      789.91      720.29     15.10 o 
  -4   2   6      331.90      358.93      6.86 o 
  -3   2   6     1125.51     1110.86     15.60 o 
  -2   2   6      816.16      809.40     10.14 o 
  -1   2   6     2584.57     2780.62     30.31 o 
   0   2   6      522.80      500.78      6.00 o 
   1   2   6     3890.21     3865.12     35.84 o 
   2   2   6       16.76       13.68      1.33 o 
   3   2   6      237.18      256.34      3.92 o 
   4   2   6      129.06      114.09      3.71 o 
   5   2   6       28.48       36.18      2.51 o 
   6   2   6       23.77       17.33      1.92 o 
   7   2   6       30.61       28.35      2.43 o 
   8   2   6       17.63       18.19      2.82 o 
   9   2   6       11.95        7.24      3.99 o 
  10   2   6       12.07       11.86      4.52 o 
  11   2   6       80.55       89.47      6.90 o 
  12   2   6       55.27       71.51      6.74 o 
  13   2   6        4.43        0.26      5.74 o 
  14   2   6        0.11       10.52      5.61 o 
  15   2   6        0.28        0.06      5.79 o 
 -17   3   6        0.19       -4.55      6.84 o 
 -16   3   6        7.93       10.20      6.16 o 
 -15   3   6        7.43       17.58      5.86 o 
 -14   3   6       20.19        9.60      5.44 o 
 -13   3   6       42.39       49.11      5.62 o 
 -12   3   6      184.55      200.00     11.20 o 
 -11   3   6      389.01      399.98     17.73 o 
 -10   3   6       22.07       25.55      4.07 o 
  -9   3   6        0.41        0.14      3.05 o 
  -8   3   6      241.01      224.85      8.35 o 
  -7   3   6        4.95        1.04      3.26 o 
  -6   3   6       31.49       40.68      2.76 o 
  -5   3   6      444.11      469.73      8.73 o 
  -4   3   6      462.44      509.41      9.14 o 
  -3   3   6      454.72      505.33      8.06 o 
  -2   3   6      564.72      533.31      8.25 o 
  -1   3   6      596.68      522.90      7.52 o 
   0   3   6     2295.61     2366.78     28.11 o 
   1   3   6        2.01       -1.32      1.32 o 
   2   3   6      371.37      388.76      5.37 o 
   3   3   6       74.52       83.60      2.43 o 
   4   3   6      203.94      168.30      4.70 o 
   5   3   6       71.81       79.94      3.46 o 
   6   3   6       39.45       36.90      2.79 o 
   7   3   6       65.67       79.32      4.08 o 
   8   3   6       21.92       24.41      4.01 o 
   9   3   6        4.53        3.10      4.47 o 
  10   3   6       10.18        5.42      4.33 o 
  11   3   6       25.16       19.15      5.18 o 
  12   3   6        0.18       -3.68      4.51 o 
  13   3   6        4.16        1.12      6.51 o 
  14   3   6        4.92        3.68      6.88 o 
 -17   4   6        1.23       11.94      7.86 o 
 -16   4   6        8.67       20.61      7.80 o 
 -15   4   6        0.63       -2.02      6.58 o 
 -14   4   6        2.40        9.49      6.42 o 
 -13   4   6       43.76       49.13      7.58 o 
 -12   4   6       31.70       18.51      6.57 o 
 -11   4   6        3.73       -4.34      4.62 o 
 -10   4   6      128.91      149.45      8.03 o 
  -9   4   6       42.52       46.15      3.89 o 
  -8   4   6       52.36       45.18      3.68 o 
  -7   4   6       23.42       25.57      4.07 o 
  -6   4   6        0.01        6.77      2.60 o 
  -5   4   6        9.17        5.27      3.18 o 
  -4   4   6     1549.83     1593.55     23.65 o 
  -3   4   6      382.44      407.99      7.90 o 
  -2   4   6      196.74      195.36      4.38 o 
  -1   4   6     1867.42     1944.36     25.79 o 
   0   4   6      321.87      283.04      5.71 o 
   1   4   6     1007.59     1034.79     14.86 o 
   2   4   6       99.90       88.88      3.16 o 
   3   4   6       53.00       68.14      2.37 o 
   4   4   6       97.37       96.17      3.95 o 
   5   4   6        0.05       -1.36      2.07 o 
   6   4   6      186.51      167.91      5.51 o 
   7   4   6       44.20       39.24      4.00 o 
   8   4   6        0.09        4.66      4.85 o 
   9   4   6      139.00      128.57      8.40 o 
  10   4   6        7.96        4.53      5.07 o 
  11   4   6       29.75       30.77      6.37 o 
  12   4   6        3.57        6.36      7.50 o 
  13   4   6        4.83       14.70      6.47 o 
  14   4   6        0.00       13.06     12.15 o 
 -16   5   6        1.58        4.64     10.01 o 
 -15   5   6        1.45        2.48      6.99 o 
 -14   5   6        0.34        3.24      7.98 o 
 -13   5   6       26.25       37.50     11.35 o 
 -12   5   6        0.41        0.19      5.59 o 
 -11   5   6       29.54       27.21      5.74 o 
 -10   5   6      141.06      136.74      8.24 o 
  -9   5   6       77.83       70.05      6.48 o 
  -8   5   6       37.98       50.61      5.51 o 
  -7   5   6        0.74        1.53      5.01 o 
  -6   5   6        7.07       10.18      4.00 o 
  -5   5   6       15.87       19.64      2.89 o 
  -4   5   6        0.88        0.42      2.31 o 
  -3   5   6      119.07      124.77      4.46 o 
  -2   5   6      283.37      305.55      6.35 o 
  -1   5   6       41.08       40.74      2.58 o 
   0   5   6        5.27        4.79      2.46 o 
   1   5   6       12.37        9.71      2.68 o 
   2   5   6      115.73      105.67      4.40 o 
   3   5   6      127.73      137.83      4.73 o 
   4   5   6       59.64       56.13      3.10 o 
   5   5   6        3.12        1.63      2.43 o 
   6   5   6      651.70      652.33     15.24 o 
   7   5   6       14.38        5.59      4.18 o 
   8   5   6       14.26       15.75      5.86 o 
   9   5   6        9.52        0.53      4.89 o 
  10   5   6        2.29       -1.71      4.89 o 
  11   5   6       14.20       12.65      5.89 o 
  12   5   6        0.30       -1.73      7.03 o 
  13   5   6        0.06        2.23      6.52 o 
 -16   6   6        1.65        1.43      7.89 o 
 -15   6   6       13.31       19.22      9.75 o 
 -14   6   6        0.70        5.70     10.41 o 
 -13   6   6       10.90       16.66      9.25 o 
 -12   6   6       13.81       16.85      7.11 o 
 -11   6   6        9.45       13.73      6.26 o 
 -10   6   6        0.06       -0.81      4.84 o 
  -9   6   6       53.77       53.80      6.45 o 
  -8   6   6      236.62      244.19     10.27 o 
  -7   6   6       31.06       31.07      6.07 o 
  -6   6   6      250.14      245.16      7.33 o 
  -5   6   6        9.01        6.69      3.37 o 
  -4   6   6       11.94       10.02      2.76 o 
  -3   6   6      198.63      204.47      5.96 o 
  -2   6   6       62.26       69.21      3.82 o 
  -1   6   6      349.48      375.79     11.97 o 
   0   6   6        2.62        0.40      2.95 o 
   1   6   6       27.83       19.55      3.29 o 
   2   6   6      106.79       85.86      4.46 o 
   3   6   6       49.94       36.33      4.25 o 
   4   6   6      113.96      124.39      7.67 o 
   5   6   6       64.43       61.92      4.22 o 
   6   6   6       65.64       61.70      8.27 o 
   7   6   6      167.16      154.35     10.99 o 
   8   6   6       17.61       15.93      5.55 o 
   9   6   6        0.03       -3.60      5.16 o 
  10   6   6        0.02        7.93      6.10 o 
  11   6   6        0.44       12.95      7.52 o 
  12   6   6        2.70        7.97      6.79 o 
  13   6   6        9.31      -10.74     14.25 o 
 -15   7   6        1.02        7.48     10.19 o 
 -14   7   6        0.76        3.20      9.34 o 
 -13   7   6        0.49       31.57     10.74 o 
 -12   7   6        4.66        9.77      7.19 o 
 -11   7   6        0.13        3.34      6.16 o 
 -10   7   6       13.85        1.63      9.02 o 
  -9   7   6        2.33        2.31      4.18 o 
  -8   7   6      214.18      215.72      8.72 o 
  -7   7   6       19.57       17.82      5.24 o 
  -6   7   6        0.01       -3.76      3.76 o 
  -5   7   6        1.64        2.49      3.09 o 
  -4   7   6       30.07       23.99      3.40 o 
  -3   7   6       31.77       36.58      4.71 o 
  -2   7   6       29.75       36.61      4.87 o 
  -1   7   6       60.98       69.31      5.52 o 
   0   7   6       96.93       92.90      5.58 o 
   1   7   6        4.46        0.86      3.58 o 
   2   7   6       22.26       27.75      5.04 o 
   3   7   6       22.79       26.59      4.30 o 
   4   7   6       65.56       80.77      6.19 o 
   5   7   6       10.19       17.30     12.79 o 
   6   7   6       36.61       39.69      7.89 o 
   7   7   6        3.29        6.83     14.90 o 
   8   7   6        0.61        3.65      5.49 o 
   9   7   6        2.30       -1.86      6.65 o 
  10   7   6       17.46       25.81      7.15 o 
  11   7   6        0.18       -3.79      5.83 o 
  12   7   6        3.42       21.96      8.46 o 
 -14   8   6        0.02       -3.32      9.53 o 
 -13   8   6        3.35       11.67     10.02 o 
 -12   8   6        0.61       -7.87      8.26 o 
 -11   8   6        3.22        0.06      5.09 o 
 -10   8   6        1.50        1.58      5.28 o 
  -9   8   6       10.03       23.13      5.77 o 
  -8   8   6        2.81        5.98      4.55 o 
  -7   8   6       12.89       13.73      4.69 o 
  -6   8   6        1.28       -0.60      4.15 o 
  -5   8   6       62.21       67.41      6.12 o 
  -4   8   6       33.54       30.31      4.94 o 
  -3   8   6       28.46       33.08      4.83 o 
  -2   8   6        3.30       10.82      5.29 o 
  -1   8   6        0.49        1.35      3.75 o 
   0   8   6       66.80       74.90      5.74 o 
   1   8   6       47.70       59.06      6.08 o 
   2   8   6       26.65       19.15      5.20 o 
   3   8   6        5.28       12.38      4.86 o 
   4   8   6       42.65       38.40      6.76 o 
   5   8   6       11.10       17.20      7.43 o 
   6   8   6       42.50       46.66     16.14 o 
   7   8   6       62.49       82.72     18.55 o 
   8   8   6       20.20       10.63      8.07 o 
   9   8   6        5.55        8.52      6.42 o 
  10   8   6        9.89       14.89      7.27 o 
 -12   9   6        6.59       10.80     10.09 o 
 -11   9   6        0.01        2.64      5.91 o 
 -10   9   6        0.19       -5.04      5.09 o 
  -9   9   6        1.45        2.20      5.38 o 
  -8   9   6        9.37        9.61      6.44 o 
  -7   9   6        9.48       15.77      5.12 o 
  -6   9   6        7.76        7.83      4.84 o 
  -5   9   6       44.60       44.32      9.24 o 
  -4   9   6       17.89       18.20      4.97 o 
  -3   9   6       10.10        9.94      4.95 o 
  -2   9   6       46.56       46.22     15.31 o 
  -1   9   6        0.03        3.48      7.15 o 
   0   9   6        0.26       -4.48      4.73 o 
   1   9   6        5.27       10.22      5.01 o 
   2   9   6        5.75        3.19      4.95 o 
   3   9   6        0.09        0.36      4.91 o 
   4   9   6        3.07       -1.36     13.21 o 
   5   9   6        1.26        0.05      7.68 o 
   6   9   6        8.04        7.80     10.77 o 
   7   9   6       13.72       26.62      9.31 o 
   8   9   6        1.06        1.43     15.29 o 
   9   9   6        5.73       35.86     18.29 o 
 -10  10   6        2.58        7.51      8.57 o 
  -9  10   6        0.49        5.39      9.18 o 
  -8  10   6        0.60        3.59      6.92 o 
  -7  10   6        0.37        3.13      5.50 o 
  -6  10   6        1.84        1.30      5.59 o 
  -5  10   6       21.12       16.44      6.01 o 
  -4  10   6        2.47        7.56      6.33 o 
  -3  10   6       26.85       43.15      8.93 o 
  -2  10   6       30.26       31.25      7.00 o 
  -1  10   6        4.94        3.90      5.48 o 
   0  10   6       36.68       31.25      6.30 o 
   1  10   6        1.03       -3.46      5.33 o 
   2  10   6        7.75        5.89      5.51 o 
   3  10   6        1.08        2.20      8.69 o 
   4  10   6        4.50       23.06      9.43 o 
   5  10   6        0.18       -7.97      7.97 o 
   6  10   6        1.89       -7.44      9.70 o 
   7  10   6        0.01        3.59     20.24 o 
  -7  11   6        0.04        8.63     13.60 o 
  -6  11   6        1.46        0.55     16.95 o 
  -5  11   6        0.26        6.03      8.17 o 
  -4  11   6       19.68       13.28      7.32 o 
  -3  11   6        0.68       -5.59      5.76 o 
  -2  11   6       17.58        7.57      6.53 o 
  -1  11   6        4.00       -2.30      5.81 o 
   0  11   6        0.27       -5.89      5.89 o 
   1  11   6        1.75        5.13      7.10 o 
   2  11   6        0.31       -0.66      8.88 o 
   3  11   6        5.79        3.16     17.15 o 
   4  11   6        3.45        6.33     10.19 o 
 -17   0   7        1.29        8.59      8.53 o 
 -15   0   7        0.48       -6.21      6.63 o 
 -13   0   7      274.80      257.28     15.51 o 
 -11   0   7       17.49       15.53      4.77 o 
  -9   0   7       20.16       21.30      4.08 o 
  -7   0   7     1408.68     1519.35     40.15 o 
  -5   0   7      704.22      780.54     18.99 o 
  -3   0   7     4566.54     4462.52    106.84 o 
  -1   0   7     6059.27     5732.16     81.88 o 
   1   0   7     3589.49     3649.83     47.60 o 
   3   0   7      258.18      260.34      5.62 o 
   5   0   7      354.97      327.62      8.02 o 
   7   0   7      361.28      344.05     10.01 o 
   9   0   7       10.18        4.17      5.09 o 
  11   0   7       26.05       32.37      7.20 o 
  13   0   7       44.94       55.38     23.62 o 
 -18   1   7        0.12       -5.12      6.95 o 
 -17   1   7        0.32        6.96      5.70 o 
 -16   1   7        3.11        5.68      5.40 o 
 -15   1   7       54.83       58.21      6.86 o 
 -14   1   7       40.56       53.07      5.65 o 
 -13   1   7      295.75      297.95      9.19 o 
 -12   1   7        0.10        4.26      3.45 o 
 -11   1   7       46.35       38.69      4.03 o 
 -10   1   7      482.21      428.54      9.62 o 
  -9   1   7        5.21        7.92      2.89 o 
  -8   1   7      357.32      380.59      9.03 o 
  -7   1   7       32.57       21.68      2.81 o 
  -6   1   7     1219.27     1265.67     20.83 o 
  -5   1   7      431.35      446.66      7.67 o 
  -4   1   7      205.75      148.92      4.50 o 
  -3   1   7       16.96       12.05      1.38 o 
  -2   1   7      591.79      604.13      7.43 o 
  -1   1   7     1831.31     1955.37     19.56 o 
   0   1   7     2883.33     2890.79     26.03 o 
   1   1   7      724.78      688.34      7.16 o 
   2   1   7     4351.90     4302.76     43.61 o 
   3   1   7      288.13      292.14      5.09 o 
   4   1   7      141.10      147.05      4.38 o 
   5   1   7        6.05        5.75      1.49 o 
   6   1   7       28.85       24.44      1.90 o 
   7   1   7      332.95      328.04      6.95 o 
   8   1   7       25.78       30.81      6.02 o 
   9   1   7       44.81       46.26      5.18 o 
  10   1   7       34.20       39.66      5.88 o 
  11   1   7       38.67       34.82      7.89 o 
  12   1   7        0.51        0.47      6.73 o 
  13   1   7        2.58        7.87      4.90 o 
  14   1   7       15.74       21.81      8.99 o 
 -18   2   7        1.15        7.64      7.56 o 
 -17   2   7        1.92        2.25      6.53 o 
 -16   2   7        0.20        5.65      5.57 o 
 -15   2   7        1.75       -4.72      4.72 o 
 -14   2   7        7.63        7.01      4.42 o 
 -13   2   7        3.57        6.00      3.95 o 
 -12   2   7        0.87       -1.35      4.82 o 
 -11   2   7      533.16      526.27     12.69 o 
 -10   2   7      572.87      556.78     14.89 o 
  -9   2   7       12.16       15.05      3.96 o 
  -8   2   7      154.19      157.61      5.75 o 
  -7   2   7       56.12       64.38      4.53 o 
  -6   2   7       16.16        7.12      3.03 o 
  -5   2   7      483.49      509.33     14.18 o 
  -4   2   7     1708.03     1694.81     23.00 o 
  -3   2   7      301.89      258.09      5.56 o 
  -2   2   7      119.67      132.80      3.22 o 
  -1   2   7     1773.21     2045.62     21.48 o 
   0   2   7      147.78      187.06      3.08 o 
   1   2   7       14.30       19.67      1.48 o 
   2   2   7      504.85      433.75      5.62 o 
   3   2   7      582.34      615.04      7.68 o 
   4   2   7       79.90       75.68      2.41 o 
   5   2   7      305.03      318.58      5.53 o 
   6   2   7        1.01        0.50      1.46 o 
   7   2   7       14.33       18.95      2.22 o 
   8   2   7      204.45      200.52      6.51 o 
   9   2   7       35.90       37.76      4.72 o 
  10   2   7        0.00       -2.46      3.80 o 
  11   2   7       51.13       48.43      5.84 o 
  12   2   7        3.40       10.65      4.91 o 
  13   2   7        5.57        8.96      5.26 o 
  14   2   7        4.42        7.78      9.70 o 
 -17   3   7       12.72       14.82      7.56 o 
 -16   3   7        3.28        3.24      6.95 o 
 -15   3   7        3.90        0.03      5.22 o 
 -14   3   7        1.81       -2.41      6.69 o 
 -13   3   7        5.49        6.36      4.29 o 
 -12   3   7        7.20        5.57      4.22 o 
 -11   3   7     1067.09      994.25     19.84 o 
 -10   3   7        9.33       11.12      3.72 o 
  -9   3   7      200.26      168.83      9.30 o 
  -8   3   7      102.11      114.10      6.21 o 
  -7   3   7       31.74       31.35      3.17 o 
  -6   3   7      204.42      197.05      5.17 o 
  -5   3   7      596.40      623.58     10.71 o 
  -4   3   7      626.07      629.35     10.33 o 
  -3   3   7     1157.15     1210.12     16.03 o 
  -2   3   7      189.86      198.78      5.58 o 
  -1   3   7      186.73      172.25      3.93 o 
   0   3   7      910.98      931.74     11.78 o 
   1   3   7        9.25        6.28      1.45 o 
   2   3   7       51.22       55.19      2.17 o 
   3   3   7      136.64      141.74      3.81 o 
   4   3   7       13.04       21.16      1.86 o 
   5   3   7      176.47      190.51      5.18 o 
   6   3   7        5.83        6.70      2.14 o 
   7   3   7       79.56       66.05      3.49 o 
   8   3   7      526.36      518.92     11.88 o 
   9   3   7       12.69       18.60      4.53 o 
  10   3   7        0.45        0.06      4.13 o 
  11   3   7        0.07       -6.29      6.29 o 
  12   3   7        0.43        2.10      4.88 o 
  13   3   7        2.97        5.99      5.43 o 
  14   3   7        1.53        6.26      5.95 o 
 -17   4   7       22.56       30.90      8.96 o 
 -16   4   7        3.17       -7.10      7.10 o 
 -15   4   7        0.36        2.25      7.02 o 
 -14   4   7       17.43       18.72     20.14 o 
 -13   4   7        0.05        5.52      6.05 o 
 -12   4   7       77.41       64.83      6.82 o 
 -11   4   7       66.96       68.88      6.82 o 
 -10   4   7       35.99       24.28      5.31 o 
  -9   4   7      216.37      210.09      7.99 o 
  -8   4   7      159.90      148.28      7.17 o 
  -7   4   7      477.46      483.88     11.08 o 
  -6   4   7      203.73      220.58      6.89 o 
  -5   4   7        0.94        5.02      2.21 o 
  -4   4   7        0.15       -1.31      2.23 o 
  -3   4   7      430.13      461.24      9.35 o 
  -2   4   7       29.93       29.97      2.10 o 
  -1   4   7      240.49      217.46      4.82 o 
   0   4   7        5.03        1.40      1.60 o 
   1   4   7      350.29      350.91      6.78 o 
   2   4   7       27.58       36.81      2.45 o 
   3   4   7      260.41      248.00      5.05 o 
   4   4   7       19.93       12.66      2.59 o 
   5   4   7      230.23      224.71      5.43 o 
   6   4   7        9.06        6.71      2.63 o 
   7   4   7       21.00       28.23      4.44 o 
   8   4   7        2.66        5.23      4.37 o 
   9   4   7       59.45       45.32      6.69 o 
  10   4   7       12.52       22.37      5.66 o 
  11   4   7        0.23       -4.75      4.75 o 
  12   4   7        0.60       -1.87      5.36 o 
  13   4   7        0.15        6.99      6.38 o 
 -16   5   7       25.75       39.11      8.81 o 
 -15   5   7       16.50       27.69      9.70 o 
 -14   5   7        6.21       10.97     10.48 o 
 -13   5   7        0.01       -3.40      5.79 o 
 -12   5   7        4.75        0.68      5.89 o 
 -11   5   7       16.78       17.36      5.47 o 
 -10   5   7      263.51      245.80     11.14 o 
  -9   5   7      451.30      436.21     16.69 o 
  -8   5   7        0.05       -1.87      3.97 o 
  -7   5   7       13.29        8.16      3.07 o 
  -6   5   7        7.95        9.25      2.80 o 
  -5   5   7       20.85       17.75      3.05 o 
  -4   5   7        1.31       -1.75      2.41 o 
  -3   5   7        5.07        5.13      2.42 o 
  -2   5   7        2.91        2.83      1.74 o 
  -1   5   7        1.26       -0.91      2.39 o 
   0   5   7       12.85        7.88      2.91 o 
   1   5   7        3.19        0.84      2.57 o 
   2   5   7       48.98       57.77      3.29 o 
   3   5   7       18.49       13.38      2.39 o 
   4   5   7      166.79      176.37      5.28 o 
   5   5   7       47.25       50.07      3.27 o 
   6   5   7      170.34      162.42      7.61 o 
   7   5   7        0.63       -5.53      5.53 o 
   8   5   7       44.00       39.97      5.99 o 
   9   5   7        0.13       -1.95      4.80 o 
  10   5   7        5.21        1.11      5.20 o 
  11   5   7        0.03        3.28      5.65 o 
  12   5   7       20.05       25.17      6.89 o 
  13   5   7        3.39        5.36      6.47 o 
 -16   6   7        0.06        3.15     13.89 o 
 -15   6   7        2.93       16.18     10.51 o 
 -14   6   7        1.73       16.46      9.52 o 
 -13   6   7        0.08        1.59      6.75 o 
 -12   6   7        2.32       -0.03      7.92 o 
 -11   6   7        2.51        1.89      5.20 o 
 -10   6   7        6.94        7.97      5.17 o 
  -9   6   7       45.62       48.32      6.28 o 
  -8   6   7       52.31       66.60      6.73 o 
  -7   6   7       25.18       35.12      4.66 o 
  -6   6   7        0.00       -2.71      2.71 o 
  -5   6   7       67.50       69.09      5.13 o 
  -4   6   7       12.36        8.57      2.93 o 
  -3   6   7       33.73       29.70      3.04 o 
  -2   6   7       90.45       96.21      4.01 o 
  -1   6   7        0.00       -2.83      2.83 o 
   0   6   7      215.86      230.36      7.59 o 
   1   6   7       24.47       32.87      3.60 o 
   2   6   7       54.00       56.43      4.48 o 
   3   6   7      652.76      635.08     17.78 o 
   4   6   7        0.44       -2.54      3.30 o 
   5   6   7        1.54        4.49     11.10 o 
   6   6   7        0.01        2.26      3.92 o 
   7   6   7        0.07       -2.47      6.27 o 
   8   6   7        2.78        0.69      4.96 o 
   9   6   7        0.50        1.31      5.31 o 
  10   6   7        0.31       -0.04      5.64 o 
  11   6   7        3.60        5.33     10.29 o 
  12   6   7        0.52       -0.65      6.49 o 
 -15   7   7        3.87        8.72     22.55 o 
 -14   7   7        7.34       12.81     10.51 o 
 -13   7   7        0.04        0.39      8.92 o 
 -12   7   7        4.42       13.45      7.24 o 
 -11   7   7        5.22       -0.75      7.29 o 
 -10   7   7        8.45       13.54      5.96 o 
  -9   7   7        9.29        3.12      5.43 o 
  -8   7   7      214.48      198.94      8.52 o 
  -7   7   7       11.19        4.42      4.93 o 
  -6   7   7        8.31       10.20      4.42 o 
  -5   7   7        4.11        1.67      4.00 o 
  -4   7   7        2.51        2.65      2.91 o 
  -3   7   7       75.38       91.53      4.47 o 
  -2   7   7        1.12        4.79      3.47 o 
  -1   7   7      101.88       96.12     11.66 o 
   0   7   7      156.02      179.03      7.21 o 
   1   7   7        6.01        2.43      3.46 o 
   2   7   7      185.35      182.51      7.95 o 
   3   7   7       23.93       30.84      4.40 o 
   4   7   7      136.77      132.25      6.56 o 
   5   7   7       13.76        9.94      6.38 o 
   6   7   7       32.95       56.29     15.29 o 
   7   7   7        0.46        5.07      6.87 o 
   8   7   7       14.48       23.71      6.97 o 
   9   7   7        1.63        0.05      5.85 o 
  10   7   7       17.32       31.07     11.82 o 
  11   7   7        0.02       11.55      6.68 o 
 -14   8   7        3.39        6.01     17.83 o 
 -13   8   7        4.35       19.10     10.71 o 
 -12   8   7        2.36        2.10      5.77 o 
 -11   8   7        1.73       -3.73      6.00 o 
 -10   8   7        0.00        2.82      5.43 o 
  -9   8   7       21.60       25.20      5.43 o 
  -8   8   7        0.69        1.51      4.46 o 
  -7   8   7        0.80       -5.86      5.86 o 
  -6   8   7       61.24       58.52      5.94 o 
  -5   8   7        7.88        7.18      7.59 o 
  -4   8   7        9.13        7.57      4.27 o 
  -3   8   7        0.49       -0.29      5.01 o 
  -2   8   7       77.47       93.94     12.32 o 
  -1   8   7       19.75       17.91      4.61 o 
   0   8   7       49.41       56.74      6.66 o 
   1   8   7       80.99       77.36      6.55 o 
   2   8   7        2.36        3.22      4.62 o 
   3   8   7        9.77        6.83      4.53 o 
   4   8   7        0.01       -1.00      6.54 o 
   5   8   7       42.58       35.73      8.62 o 
   6   8   7       40.92       37.13     15.78 o 
   7   8   7       48.56       49.85     17.25 o 
   8   8   7        1.90       -1.52     12.69 o 
   9   8   7        0.01       -4.12      9.13 o 
  10   8   7        8.70       25.58      7.60 o 
 -12   9   7        0.08        2.10     10.19 o 
 -11   9   7        0.45       -5.66      5.79 o 
 -10   9   7        2.03        3.72      5.88 o 
  -9   9   7        1.87       -2.85      5.42 o 
  -8   9   7        6.58       15.47      5.84 o 
  -7   9   7        2.29        1.86      4.85 o 
  -6   9   7       83.35       80.99      6.76 o 
  -5   9   7        6.71        8.36      5.53 o 
  -4   9   7        6.56        5.62      4.62 o 
  -3   9   7       47.36       49.74      8.83 o 
  -2   9   7       15.59       27.46      7.35 o 
  -1   9   7        2.11        0.09      4.78 o 
   0   9   7       17.61       13.90      5.29 o 
   1   9   7        7.00        1.78      4.78 o 
   2   9   7        1.02        2.83      4.86 o 
   3   9   7        1.30       -3.49      5.73 o 
   4   9   7        1.27        1.97      8.13 o 
   5   9   7        2.07       13.94      8.60 o 
   6   9   7        1.66        9.17      8.25 o 
   7   9   7        9.99       22.89      8.99 o 
   8   9   7        0.91       10.24      8.65 o 
 -10  10   7        0.13        0.24      8.66 o 
  -9  10   7        6.46       14.25      6.67 o 
  -8  10   7        0.03        8.21      6.05 o 
  -7  10   7        2.20       -2.90      5.95 o 
  -6  10   7        1.72        1.63      5.62 o 
  -5  10   7        1.92       -3.64      5.39 o 
  -4  10   7        5.89        1.88      6.86 o 
  -3  10   7        0.28        3.02      6.50 o 
  -2  10   7        1.59       -3.61      5.12 o 
  -1  10   7        9.28        5.21      5.53 o 
   0  10   7        0.89        2.89      5.18 o 
   1  10   7        2.86        1.14      5.54 o 
   2  10   7        0.26       -4.46      6.19 o 
   3  10   7        1.45       -7.76      7.89 o 
   4  10   7        3.16        1.84      8.70 o 
   5  10   7        0.20       -0.74      8.05 o 
   6  10   7        0.18       -7.96      7.96 o 
  -7  11   7        0.14       -7.31      8.97 o 
  -6  11   7        1.27        1.43      6.84 o 
  -5  11   7       15.59        8.90     21.61 o 
  -4  11   7        0.64        8.71      7.20 o 
  -3  11   7       18.18       19.25      6.92 o 
  -2  11   7        3.79        0.67      6.26 o 
  -1  11   7        2.80        8.78      6.31 o 
   0  11   7        2.57        9.65     11.33 o 
   1  11   7        0.12        5.50      9.91 o 
   2  11   7        4.62       18.74      9.93 o 
   3  11   7        0.18       -9.63     12.85 o 
   4  11   7        0.36       -0.31      9.46 o 
 -18   0   8        2.26       13.28     13.73 o 
 -16   0   8       15.20        2.62      7.57 o 
 -14   0   8        8.39        3.58      5.57 o 
 -12   0   8      295.62      264.61     11.61 o 
 -10   0   8        0.07        4.10      3.60 o 
  -8   0   8     1256.69     1257.47     35.13 o 
  -6   0   8     1672.41     1685.32     43.55 o 
  -4   0   8       34.10       33.46      4.17 o 
  -2   0   8     2466.97     2344.95     35.16 o 
   0   0   8      310.72      306.76      5.33 o 
   2   0   8      738.92      809.55     12.35 o 
   4   0   8       50.98       57.02      4.03 o 
   6   0   8       48.50       52.48      3.59 o 
   8   0   8       39.76       37.67      4.44 o 
  10   0   8       30.10       27.31     12.43 o 
  12   0   8        7.85        8.57      6.35 o 
  14   0   8        3.93       14.49      7.58 o 
 -18   1   8        0.30        2.17      7.25 o 
 -17   1   8        2.06        5.32      6.70 o 
 -16   1   8        0.21        2.65      5.04 o 
 -15   1   8        1.08        6.53      4.85 o 
 -14   1   8        1.30       -1.78      3.54 o 
 -13   1   8      100.78      101.30      5.87 o 
 -12   1   8      170.88      168.04      6.73 o 
 -11   1   8       37.27       35.65      4.55 o 
 -10   1   8        6.52        2.99      3.15 o 
  -9   1   8        9.80       14.50      3.09 o 
  -8   1   8        2.15        1.75      2.51 o 
  -7   1   8      252.81      226.92      6.33 o 
  -6   1   8     1250.55     1369.87     22.33 o 
  -5   1   8      212.87      258.08      6.36 o 
  -4   1   8     2162.82     2248.90     31.88 o 
  -3   1   8      217.98      204.15      4.21 o 
  -2   1   8      580.32      598.85      7.10 o 
  -1   1   8       45.98       52.38      2.37 o 
   0   1   8       46.64       56.80      1.70 o 
   1   1   8       22.93       20.71      1.56 o 
   2   1   8      417.84      483.00      6.13 o 
   3   1   8        2.96       -0.80      1.47 o 
   4   1   8     1549.91     1556.85     19.90 o 
   5   1   8        8.27        6.70      2.76 o 
   6   1   8      164.53      158.90      3.77 o 
   7   1   8       31.13       34.63      2.52 o 
   8   1   8      142.76      135.13      6.71 o 
   9   1   8       77.72       86.01      8.63 o 
  10   1   8      150.28      144.23      7.86 o 
  11   1   8        0.26        3.55      4.24 o 
  12   1   8       13.84       11.78      4.80 o 
  13   1   8        9.14       12.97      5.52 o 
  14   1   8        5.20       10.19      5.44 o 
 -18   2   8        1.46       10.93      7.52 o 
 -17   2   8        0.00        2.90      6.82 o 
 -16   2   8        1.49       -1.50      6.61 o 
 -15   2   8       13.89       19.25      5.67 o 
 -14   2   8      131.85      118.45      8.56 o 
 -13   2   8        9.57        9.12      4.34 o 
 -12   2   8        1.29        4.09      3.95 o 
 -11   2   8        3.49       -2.83      4.18 o 
 -10   2   8        1.45       -2.93      2.98 o 
  -9   2   8      436.37      452.90     10.61 o 
  -8   2   8        3.04        2.85      2.52 o 
  -7   2   8       86.67       93.51      5.43 o 
  -6   2   8      322.09      327.50      9.43 o 
  -5   2   8     1729.68     1926.88     28.28 o 
  -4   2   8       79.66       92.94      3.63 o 
  -3   2   8      105.83      127.75      3.71 o 
  -2   2   8       65.06       88.20      2.68 o 
  -1   2   8      303.87      354.63      4.90 o 
   0   2   8      122.75      141.85      2.92 o 
   1   2   8     1390.47     1329.32     14.13 o 
   2   2   8       49.68       56.45      2.60 o 
   3   2   8      754.32      721.63      8.51 o 
   4   2   8       62.04       65.06      2.49 o 
   5   2   8       14.32       14.92      2.20 o 
   6   2   8        1.04        0.03      1.67 o 
   7   2   8      195.62      183.77      5.68 o 
   8   2   8       31.13       34.65      3.36 o 
   9   2   8        1.06        0.96      3.57 o 
  10   2   8        7.18       -0.65      3.98 o 
  11   2   8       30.28       31.69      5.21 o 
  12   2   8        1.80        7.84      6.53 o 
  13   2   8        0.06       10.31      5.34 o 
  14   2   8        2.20        7.68      5.57 o 
 -17   3   8        5.47       10.03      7.50 o 
 -16   3   8        0.12       -1.12      6.45 o 
 -15   3   8        2.15        9.49      6.49 o 
 -14   3   8       11.14        6.55      4.46 o 
 -13   3   8        3.02        1.89      4.21 o 
 -12   3   8       71.11       85.60      6.14 o 
 -11   3   8      366.67      365.32     10.70 o 
 -10   3   8      404.04      441.06     13.14 o 
  -9   3   8       35.24       25.74      5.64 o 
  -8   3   8      279.40      277.55      9.60 o 
  -7   3   8       18.57       20.72      4.00 o 
  -6   3   8       23.79       31.13      3.48 o 
  -5   3   8      390.83      414.66      9.62 o 
  -4   3   8        3.76        2.27      2.03 o 
  -3   3   8       69.72       75.28      2.69 o 
  -2   3   8       43.12       43.07      2.28 o 
  -1   3   8      433.77      472.21      6.47 o 
   0   3   8       81.61       98.55      2.82 o 
   1   3   8      509.72      599.75      7.65 o 
   2   3   8      221.07      208.81      4.53 o 
   3   3   8        1.64        1.55      1.35 o 
   4   3   8      133.45      127.03      5.04 o 
   5   3   8       60.91       63.66      2.63 o 
   6   3   8      884.24      859.38     13.05 o 
   7   3   8        1.10        2.84      2.31 o 
   8   3   8      104.84       90.84      6.12 o 
   9   3   8        6.59       -1.14      3.82 o 
  10   3   8       18.72       13.40      4.97 o 
  11   3   8        2.01        3.28      4.47 o 
  12   3   8        2.23        6.51      4.96 o 
  13   3   8        3.52        0.65      9.70 o 
 -17   4   8       15.43       19.52      8.46 o 
 -16   4   8        6.48       15.41      7.45 o 
 -15   4   8        0.76        1.46      8.52 o 
 -14   4   8        0.19        7.36      6.80 o 
 -13   4   8        0.78        2.24      5.73 o 
 -12   4   8      103.64       85.60      7.52 o 
 -11   4   8       16.58       20.01      5.92 o 
 -10   4   8       29.59       34.49      4.37 o 
  -9   4   8      114.40      110.05      5.70 o 
  -8   4   8      146.33      159.15      6.30 o 
  -7   4   8       90.68       89.32      4.07 o 
  -6   4   8      105.28      114.52      4.32 o 
  -5   4   8       38.86       49.61      3.05 o 
  -4   4   8       24.58       25.63      3.41 o 
  -3   4   8      168.11      184.46      5.29 o 
  -2   4   8      582.00      577.66     11.71 o 
  -1   4   8       75.78       65.47      3.09 o 
   0   4   8       20.31       17.44      2.25 o 
   1   4   8        1.46       -0.60      1.91 o 
   2   4   8      345.63      357.28      6.91 o 
   3   4   8      105.82       95.08      4.42 o 
   4   4   8        4.26        2.51      2.68 o 
   5   4   8      395.84      387.63      9.42 o 
   6   4   8       72.76       76.53      6.40 o 
   7   4   8        0.53        1.05      3.66 o 
   8   4   8        0.06        6.36      4.28 o 
   9   4   8        8.06        5.17      4.47 o 
  10   4   8       28.03       25.47      5.53 o 
  11   4   8        0.96        5.46      5.38 o 
  12   4   8        1.62       -0.04      6.31 o 
  13   4   8        4.86       12.95      7.78 o 
 -16   5   8        0.10       -1.47      7.15 o 
 -15   5   8        0.18       11.14     13.41 o 
 -14   5   8        0.03       16.12     12.33 o 
 -13   5   8       34.33       40.87      7.91 o 
 -12   5   8        6.61       -1.20      5.12 o 
 -11   5   8        3.38        6.13      5.19 o 
 -10   5   8      119.36      134.81      8.45 o 
  -9   5   8      688.27      681.57     14.82 o 
  -8   5   8       76.04       81.00      4.99 o 
  -7   5   8        3.53       -1.27      2.96 o 
  -6   5   8        0.99        0.91      2.76 o 
  -5   5   8       11.26        7.67      2.90 o 
  -4   5   8        1.00        2.70      2.64 o 
  -3   5   8      342.90      323.72      8.66 o 
  -2   5   8       69.35       72.07      2.92 o 
  -1   5   8       48.71       57.16      4.66 o 
   0   5   8        0.69       -2.38      2.38 o 
   1   5   8       41.27       49.68      3.41 o 
   2   5   8      175.69      176.04      4.85 o 
   3   5   8       32.31       42.08      3.23 o 
   4   5   8      334.09      321.67      7.54 o 
   5   5   8       26.42       21.77      7.72 o 
   6   5   8       30.71       33.02      4.89 o 
   7   5   8       20.46       17.71      4.28 o 
   8   5   8        0.31        4.28      7.04 o 
   9   5   8       18.70       10.15      5.05 o 
  10   5   8       18.95       20.50      5.86 o 
  11   5   8        0.99        8.83      6.22 o 
  12   5   8       11.47       16.56     11.48 o 
 -16   6   8        0.09       -3.73      9.38 o 
 -15   6   8       31.93       53.00     12.01 o 
 -14   6   8        0.13        2.00     10.93 o 
 -13   6   8        0.17        2.85      6.81 o 
 -12   6   8       42.70       49.28      8.50 o 
 -11   6   8       26.93       29.21      6.10 o 
 -10   6   8      127.57      124.58      8.48 o 
  -9   6   8       17.66       11.77      5.29 o 
  -8   6   8        0.08        2.07      3.84 o 
  -7   6   8      220.66      233.90      8.58 o 
  -6   6   8       54.65       56.66      4.33 o 
  -5   6   8       53.01       52.59      3.93 o 
  -4   6   8       42.17       34.75      3.31 o 
  -3   6   8       22.20       20.87      2.74 o 
  -2   6   8       74.15       79.79      5.09 o 
  -1   6   8       25.58       23.79      3.56 o 
   0   6   8      121.40      123.17      5.80 o 
   1   6   8       20.29       11.77      3.09 o 
   2   6   8      259.46      235.64      7.96 o 
   3   6   8       36.29       25.14      4.18 o 
   4   6   8      160.70      148.81      6.56 o 
   5   6   8        4.74       10.22      4.04 o 
   6   6   8        0.03        6.48      5.20 o 
   7   6   8        6.10        5.87      5.15 o 
   8   6   8        0.06       -1.95      4.86 o 
   9   6   8        6.09       21.54      5.94 o 
  10   6   8        0.41       11.77      6.00 o 
  11   6   8        5.39        9.33     10.04 o 
 -15   7   8        1.04       11.77     10.14 o 
 -14   7   8       16.21       21.09     12.69 o 
 -13   7   8        9.31       23.81      7.98 o 
 -12   7   8        0.00        9.95      7.41 o 
 -11   7   8        9.23       16.07      7.08 o 
 -10   7   8        1.06       -3.19      4.40 o 
  -9   7   8       50.41       60.85      6.17 o 
  -8   7   8      206.26      205.31      8.71 o 
  -7   7   8      220.76      269.11      9.87 o 
  -6   7   8       11.60       11.82      3.70 o 
  -5   7   8        0.83        5.65      3.23 o 
  -4   7   8        2.37        0.06      2.70 o 
  -3   7   8        0.27        1.83      2.51 o 
  -2   7   8        0.31       -3.65      3.65 o 
  -1   7   8       86.92       88.44      6.34 o 
   0   7   8        9.70        9.14      4.21 o 
   1   7   8        8.26       11.61      4.35 o 
   2   7   8        0.04        4.77      3.65 o 
   3   7   8       21.95       21.85      4.49 o 
   4   7   8        1.41        2.49      4.18 o 
   5   7   8       10.94       31.63      7.22 o 
   6   7   8        2.28       -0.07      5.20 o 
   7   7   8        0.21       -3.33      7.43 o 
   8   7   8        1.70        9.83     12.07 o 
   9   7   8        2.67        5.78      5.99 o 
  10   7   8        4.31        2.25     11.27 o 
  11   7   8        1.69        7.41      6.76 o 
 -13   8   8        4.89       12.81     10.40 o 
 -12   8   8        0.15       -2.33      5.81 o 
 -11   8   8        0.03        1.92      5.51 o 
 -10   8   8       30.34       48.38      7.01 o 
  -9   8   8        0.45        0.33      4.65 o 
  -8   8   8        5.31        3.61      4.60 o 
  -7   8   8       66.47       73.15      6.45 o 
  -6   8   8       30.70       46.06     10.33 o 
  -5   8   8        5.67        4.47      4.25 o 
  -4   8   8       27.79       38.68      5.25 o 
  -3   8   8       75.16       77.25      7.41 o 
  -2   8   8       24.09       29.07      5.32 o 
  -1   8   8       50.37       44.76      5.81 o 
   0   8   8      127.80      109.68      7.55 o 
   1   8   8        0.19        0.42      4.34 o 
   2   8   8       38.05       37.08      4.83 o 
   3   8   8        3.40        1.83      5.50 o 
   4   8   8        0.06        5.44      6.65 o 
   5   8   8       36.02       41.47      8.61 o 
   6   8   8       24.90       20.24      8.21 o 
   7   8   8        0.48       -0.55      5.94 o 
   8   8   8        9.05        5.84      6.36 o 
   9   8   8        1.12       -8.17      8.17 o 
 -12   9   8        0.01        1.44      9.39 o 
 -11   9   8        0.01        7.61      8.47 o 
 -10   9   8        0.38        0.88      5.91 o 
  -9   9   8        0.18        2.19      6.56 o 
  -8   9   8        1.27        4.90      5.24 o 
  -7   9   8       27.03       35.46      6.16 o 
  -6   9   8      147.31      163.50      8.73 o 
  -5   9   8        1.64       -6.05      6.05 o 
  -4   9   8        9.19        1.49      5.21 o 
  -3   9   8       26.74       12.19      7.30 o 
  -2   9   8        0.09       -4.96      5.86 o 
  -1   9   8       26.06       28.11      6.99 o 
   0   9   8        3.74        3.88      5.07 o 
   1   9   8       27.36       21.85     12.21 o 
   2   9   8        2.75        5.43      6.68 o 
   3   9   8        7.88        8.67      6.14 o 
   4   9   8        0.34        6.01      7.73 o 
   5   9   8        0.19       -2.61      7.83 o 
   6   9   8       19.75       30.26      9.30 o 
   7   9   8        0.38        7.30      8.21 o 
   8   9   8        0.83       11.37      7.05 o 
 -10  10   8        1.81       -6.61      8.60 o 
  -9  10   8        2.76       -3.62      6.89 o 
  -8  10   8        0.84       -4.76      6.39 o 
  -7  10   8        0.00        3.29      6.64 o 
  -6  10   8        4.16        3.00      5.87 o 
  -5  10   8        0.42       -0.15      5.89 o 
  -4  10   8        4.14       11.17      7.25 o 
  -3  10   8       24.77       15.22      7.13 o 
  -2  10   8        8.81       10.63      5.85 o 
  -1  10   8        1.36       -4.80      4.80 o 
   0  10   8        7.05       -5.10      8.32 o 
   1  10   8        2.69       -8.29     10.87 o 
   2  10   8        0.07       -1.20      6.13 o 
   3  10   8       11.98       13.36     11.97 o 
   4  10   8        4.12        6.01      8.75 o 
   5  10   8        1.11        5.77      8.94 o 
   6  10   8        2.57        7.45      9.32 o 
  -7  11   8        0.06       -9.13      9.13 o 
  -6  11   8        1.30       -8.41      8.41 o 
  -5  11   8        0.00       -9.52      9.52 o 
  -4  11   8       42.69       39.56     13.13 o 
  -3  11   8        2.74       -0.84      6.33 o 
  -2  11   8        1.21        0.34      7.68 o 
  -1  11   8        2.09       -8.44      9.79 o 
   0  11   8        0.02       -7.80     11.94 o 
   1  11   8        1.65      -10.90     10.90 o 
   2  11   8        0.01       -8.69      8.69 o 
   3  11   8        0.23        2.62      9.45 o 
 -17   0   9        0.03        4.04      8.29 o 
 -15   0   9       31.18       27.52      8.31 o 
 -13   0   9       28.01       37.36      9.09 o 
 -11   0   9        2.92        1.20      4.75 o 
  -9   0   9     1386.85     1385.45     30.60 o 
  -7   0   9     2369.49     2484.53     62.34 o 
  -5   0   9      365.38      335.70     10.56 o 
  -3   0   9     2826.00     3024.01     50.25 o 
  -1   0   9      391.71      375.82      7.64 o 
   1   0   9     3012.28     3240.78     43.01 o 
   3   0   9      147.36      146.04      6.23 o 
   5   0   9      507.80      507.67     10.03 o 
   7   0   9        0.02       -3.58      3.58 o 
   9   0   9       37.59       35.46      6.16 o 
  11   0   9       12.84       11.38     11.39 o 
  13   0   9       56.26       68.60     21.41 o 
 -18   1   9        0.05        2.25      7.29 o 
 -17   1   9        5.44        0.69      6.68 o 
 -16   1   9        2.22        1.16      5.95 o 
 -15   1   9        4.08        2.30      6.19 o 
 -14   1   9        1.32       -1.30      3.64 o 
 -13   1   9       14.42       13.60      3.93 o 
 -12   1   9       29.69       22.24      4.30 o 
 -11   1   9      153.42      153.09      6.06 o 
 -10   1   9       11.92        9.40      3.35 o 
  -9   1   9       93.25       92.70      4.79 o 
  -8   1   9      339.59      414.59     10.18 o 
  -7   1   9      564.83      662.95     12.73 o 
  -6   1   9        6.00        4.25      2.94 o 
  -5   1   9      124.73      124.80      4.59 o 
  -4   1   9      312.69      385.11      7.52 o 
  -3   1   9        2.49        3.04      1.46 o 
  -2   1   9       43.21       50.39      2.13 o 
  -1   1   9      235.21      271.19      4.40 o 
   0   1   9      627.20      713.07      7.91 o 
   1   1   9      161.40      178.92      3.03 o 
   2   1   9        0.00        3.19      1.33 o 
   3   1   9      130.09      156.87      4.07 o 
   4   1   9       87.60      107.24      3.59 o 
   5   1   9      282.10      266.95      6.29 o 
   6   1   9      145.50      151.80      6.24 o 
   7   1   9        0.41        2.43      2.19 o 
   8   1   9      152.22      152.14      6.37 o 
   9   1   9       17.75       16.39      3.86 o 
  10   1   9        0.12        3.09      3.85 o 
  11   1   9        1.07        8.52      4.26 o 
  12   1   9       42.98       64.49      6.21 o 
  13   1   9        6.95       24.07      5.46 o 
 -18   2   9        1.19        3.34      7.52 o 
 -17   2   9        4.19        9.52      7.49 o 
 -16   2   9        1.84       10.46      6.60 o 
 -15   2   9        4.51        7.25      6.17 o 
 -14   2   9       11.45       14.79      4.27 o 
 -13   2   9       23.06       13.88      3.92 o 
 -12   2   9       32.03       26.42      4.57 o 
 -11   2   9        7.67       10.60      3.63 o 
 -10   2   9      104.15       91.71      5.18 o 
  -9   2   9       89.79      113.10      6.67 o 
  -8   2   9       12.59       13.64      3.77 o 
  -7   2   9      662.92      676.08     15.55 o 
  -6   2   9      510.98      501.56     12.41 o 
  -5   2   9      278.78      309.08      7.35 o 
  -4   2   9     1844.09     1901.68     23.89 o 
  -3   2   9      511.69      554.19     14.60 o 
  -2   2   9      293.04      289.15      4.94 o 
  -1   2   9      648.46      693.35      8.19 o 
   0   2   9     1143.33     1252.27     13.47 o 
   1   2   9      343.55      375.41      5.28 o 
   2   2   9        7.49        4.50      1.31 o 
   3   2   9      193.49      179.03      3.46 o 
   4   2   9       61.14       70.22      3.47 o 
   5   2   9       63.60       49.65      3.47 o 
   6   2   9       17.83       14.84      3.97 o 
   7   2   9        2.39        2.04      2.35 o 
   8   2   9       23.64       25.02      4.39 o 
   9   2   9        6.38        6.27      4.01 o 
  10   2   9        2.82        8.90      4.01 o 
  11   2   9       11.02        9.03      4.34 o 
  12   2   9        0.63       -3.27      4.50 o 
  13   2   9        0.51        5.66      5.00 o 
 -17   3   9        1.18        5.56      7.24 o 
 -16   3   9       12.55       13.44      7.03 o 
 -15   3   9        4.88        9.64      6.66 o 
 -14   3   9        7.46        7.94      5.37 o 
 -13   3   9       93.77      102.50      7.80 o 
 -12   3   9        3.06        0.59      4.88 o 
 -11   3   9      236.79      222.97     10.14 o 
 -10   3   9      200.81      192.73      8.85 o 
  -9   3   9       60.39       75.20      6.03 o 
  -8   3   9       45.48       37.08      8.92 o 
  -7   3   9       29.96       25.78      3.50 o 
  -6   3   9      337.19      380.28      9.48 o 
  -5   3   9       11.93       21.38      3.12 o 
  -4   3   9      114.00      108.83      4.79 o 
  -3   3   9       72.89       77.51      3.60 o 
  -2   3   9      327.21      350.08      6.01 o 
  -1   3   9        8.56       16.56      1.41 o 
   0   3   9       34.73       27.57      1.96 o 
   1   3   9       42.39       38.13      1.89 o 
   2   3   9        5.86        2.36      1.38 o 
   3   3   9        3.50        3.41      1.52 o 
   4   3   9      135.17      153.65      5.54 o 
   5   3   9       72.18       63.07      3.08 o 
   6   3   9       40.05       42.65      2.86 o 
   7   3   9        6.41        6.87      3.62 o 
   8   3   9        1.31       -3.10      3.10 o 
   9   3   9        5.83        6.91      3.72 o 
  10   3   9       15.19       14.95      4.48 o 
  11   3   9       27.29       31.81      5.33 o 
  12   3   9        4.68        1.58      4.71 o 
  13   3   9        1.10        7.56      5.44 o 
 -17   4   9       44.71       55.30     10.04 o 
 -16   4   9        0.72       -0.89      6.74 o 
 -15   4   9        3.44       -3.47      7.56 o 
 -14   4   9        2.22       -5.53      6.24 o 
 -13   4   9       41.04       44.23      6.65 o 
 -12   4   9       42.67       39.22      6.47 o 
 -11   4   9       29.50       22.20      5.66 o 
 -10   4   9        6.17       11.12      3.92 o 
  -9   4   9      134.01      135.56      7.67 o 
  -8   4   9        1.27        0.13      5.05 o 
  -7   4   9       41.02       36.54      3.97 o 
  -6   4   9       27.06       26.96      3.56 o 
  -5   4   9      403.09      398.38      7.60 o 
  -4   4   9       84.73       85.11      3.93 o 
  -3   4   9      232.81      250.74      6.19 o 
  -2   4   9       71.54       71.22      3.53 o 
  -1   4   9       20.52       12.41      2.44 o 
   0   4   9      114.36      134.49      3.99 o 
   1   4   9       66.22       58.70      2.72 o 
   2   4   9      132.27      117.52      4.41 o 
   3   4   9        0.11       -0.94      2.04 o 
   4   4   9      633.95      609.77      9.84 o 
   5   4   9       69.90       68.43      4.20 o 
   6   4   9      128.63      135.07     11.11 o 
   7   4   9        5.77        5.06      3.68 o 
   8   4   9        1.81       -0.11      3.82 o 
   9   4   9        0.83       -1.43      4.26 o 
  10   4   9        3.74        2.58      7.84 o 
  11   4   9        0.36        1.55      7.78 o 
  12   4   9        2.88        7.80      6.03 o 
 -16   5   9        0.00        7.82      7.65 o 
 -15   5   9       15.26       20.19     10.24 o 
 -14   5   9        0.39       10.30      8.66 o 
 -13   5   9        2.09        6.67      6.42 o 
 -12   5   9        4.48        5.37      5.21 o 
 -11   5   9       18.14        9.87      5.55 o 
 -10   5   9       24.13       22.85      5.82 o 
  -9   5   9      265.50      265.06      8.76 o 
  -8   5   9      264.67      276.30      8.79 o 
  -7   5   9       16.81       14.34      3.26 o 
  -6   5   9       96.29      102.03      4.33 o 
  -5   5   9       63.97       67.65      5.19 o 
  -4   5   9       91.40       92.29      4.65 o 
  -3   5   9        2.90        0.23      1.88 o 
  -2   5   9       57.86       50.44      3.50 o 
  -1   5   9       62.16       74.68      4.47 o 
   0   5   9       82.39       76.91      6.58 o 
   1   5   9      192.60      183.84      5.36 o 
   2   5   9       78.99       84.28      3.47 o 
   3   5   9      148.12      155.20      5.28 o 
   4   5   9        0.13       -2.91      3.12 o 
   5   5   9       60.59       65.22      5.38 o 
   6   5   9        2.40       -0.16      7.11 o 
   7   5   9       21.47       20.51      6.70 o 
   8   5   9       24.48       21.24      5.37 o 
   9   5   9        0.99        6.29      4.82 o 
  10   5   9        0.55       -3.61      4.74 o 
  11   5   9        0.10        1.44      5.42 o 
  12   5   9        1.58        7.13      5.88 o 
 -16   6   9        0.89        9.08     13.96 o 
 -15   6   9       19.01       44.76     12.08 o 
 -14   6   9        4.37        7.60      8.89 o 
 -13   6   9       23.14       38.74     15.63 o 
 -12   6   9        0.25        4.82      6.65 o 
 -11   6   9        0.03       -2.37      5.25 o 
 -10   6   9      126.01      109.99      8.46 o 
  -9   6   9        7.46       -2.04      6.05 o 
  -8   6   9        0.08       -2.09      4.04 o 
  -7   6   9        4.25        8.00      4.08 o 
  -6   6   9       72.84       67.86      4.49 o 
  -5   6   9      136.01      155.16      7.65 o 
  -4   6   9        4.06        4.22      2.64 o 
  -3   6   9       81.32       85.77      3.90 o 
  -2   6   9        9.99       10.08      3.51 o 
  -1   6   9      325.63      316.17      8.95 o 
   0   6   9       15.44       15.78      4.82 o 
   1   6   9      234.80      232.93      7.96 o 
   2   6   9      182.10      183.06      7.17 o 
   3   6   9        0.05       -3.11      3.11 o 
   4   6   9       49.70       49.94      6.36 o 
   5   6   9        2.11        1.93      3.83 o 
   6   6   9        2.39       -0.94      7.87 o 
   7   6   9       11.93       24.05      8.93 o 
   8   6   9        0.53       -6.73      7.57 o 
   9   6   9        2.29       -0.75      8.47 o 
  10   6   9        3.05        1.47      5.84 o 
  11   6   9        0.42       -2.93      5.75 o 
 -15   7   9        0.11        7.76     10.67 o 
 -14   7   9        1.02       18.27     19.39 o 
 -13   7   9        1.44        2.86      7.34 o 
 -12   7   9        0.59        4.89      9.13 o 
 -11   7   9       12.37        6.82      6.10 o 
 -10   7   9        5.81        3.28      4.53 o 
  -9   7   9        0.01        0.23      4.53 o 
  -8   7   9       41.76       44.61      5.84 o 
  -7   7   9      115.44      129.05      7.32 o 
  -6   7   9       70.50       71.75      5.92 o 
  -5   7   9       71.52       83.02      5.95 o 
  -4   7   9       21.12       20.61      4.95 o 
  -3   7   9        1.07       -1.43      3.65 o 
  -2   7   9        1.11       -0.84      3.59 o 
  -1   7   9       76.60       91.05      7.44 o 
   0   7   9        9.60        0.39      4.11 o 
   1   7   9        2.62       -3.94      3.94 o 
   2   7   9        0.00        0.89      3.62 o 
   3   7   9        3.28        8.18      4.33 o 
   4   7   9        2.91        0.20      4.09 o 
   5   7   9       21.77        4.43      5.38 o 
   6   7   9        1.25        3.86      6.56 o 
   7   7   9        0.43       -3.54      5.04 o 
   8   7   9        3.62       -2.34      5.18 o 
   9   7   9        1.63       -0.13     12.07 o 
  10   7   9        1.32       20.76     10.49 o 
 -13   8   9       17.68       18.18     12.00 o 
 -12   8   9        1.32       10.83      6.30 o 
 -11   8   9        6.15        1.03      5.71 o 
 -10   8   9        0.02        6.26      5.08 o 
  -9   8   9       44.73       40.87      6.17 o 
  -8   8   9       52.92       65.30      6.44 o 
  -7   8   9        0.14        0.07      4.50 o 
  -6   8   9        0.57        2.01      4.44 o 
  -5   8   9        0.05       -3.79      4.23 o 
  -4   8   9        1.17        2.04      5.07 o 
  -3   8   9        0.07       -4.20      4.20 o 
  -2   8   9       49.37       53.85      6.13 o 
  -1   8   9       72.67       69.87      7.90 o 
   0   8   9       10.19       -2.47      5.56 o 
   1   8   9        0.00       -4.56      5.18 o 
   2   8   9        8.45        3.62      4.40 o 
   3   8   9        2.23        5.50      5.84 o 
   4   8   9        5.91       10.35      7.13 o 
   5   8   9        2.75        4.90      7.38 o 
   6   8   9        1.62       -0.14      5.62 o 
   7   8   9        3.35        3.47      5.57 o 
   8   8   9        1.90        2.69      5.92 o 
   9   8   9        0.10       -5.46      8.35 o 
 -12   9   9       14.29       23.42      9.22 o 
 -11   9   9        0.74        7.17      7.90 o 
 -10   9   9        0.03        4.06      5.92 o 
  -9   9   9        4.88       12.53      6.03 o 
  -8   9   9        0.31       -1.51      5.13 o 
  -7   9   9        7.18        6.77      5.62 o 
  -6   9   9       18.35       24.33      6.33 o 
  -5   9   9       20.27       20.79      6.19 o 
  -4   9   9        0.05       -3.01      4.92 o 
  -3   9   9       14.93        9.41      5.44 o 
  -2   9   9       36.39       39.44      9.14 o 
  -1   9   9        5.67        1.18      5.13 o 
   0   9   9        0.46        3.04      5.06 o 
   1   9   9        0.14       -4.97      8.55 o 
   2   9   9        0.31        6.39      9.60 o 
   3   9   9        3.36        0.15      6.05 o 
   4   9   9        4.54       -7.31      7.31 o 
   5   9   9       11.84       17.52     11.10 o 
   6   9   9        0.01        0.81      6.07 o 
   7   9   9        2.03        6.37      7.70 o 
 -10  10   9        0.06       -7.01      8.99 o 
  -9  10   9        3.45        4.06      9.43 o 
  -8  10   9        0.01        0.14      6.55 o 
  -7  10   9        5.87        1.55      5.93 o 
  -6  10   9        0.24        0.91      6.00 o 
  -5  10   9        0.00        0.19      5.80 o 
  -4  10   9       50.31       74.47     13.57 o 
  -3  10   9        1.53       -1.54      6.48 o 
  -2  10   9        2.35       -4.35      5.58 o 
  -1  10   9        4.75       -1.50      6.28 o 
   0  10   9        0.16       -6.11      6.11 o 
   1  10   9        0.09       -0.87      8.03 o 
   2  10   9       14.47        9.26      8.91 o 
   3  10   9        5.82        9.33      9.22 o 
   4  10   9        0.07       -4.62     10.05 o 
   5  10   9        0.34       -7.24      8.14 o 
  -6  11   9        0.74        3.82     14.80 o 
  -5  11   9        6.15       -1.78     10.94 o 
  -4  11   9        5.91       13.17     12.19 o 
  -3  11   9        1.42        6.89     10.42 o 
  -2  11   9        4.54       -7.04     24.18 o 
  -1  11   9        0.02      -13.87     16.82 o 
   0  11   9        2.88       21.46     10.41 o 
   1  11   9        0.09       -6.00      9.22 o 
 -18   0  10        0.87        1.76     13.28 o 
 -16   0  10       16.85       -2.48      7.78 o 
 -14   0  10        3.70       -0.50      4.93 o 
 -12   0  10      511.02      448.70     15.06 o 
 -10   0  10       82.43       77.06      5.98 o 
  -8   0  10      144.58      148.43      9.82 o 
  -6   0  10       78.96      108.45      7.55 o 
  -4   0  10      286.53      263.11     11.73 o 
  -2   0  10     3237.03     3312.78     54.92 o 
   0   0  10      868.74      829.67     12.86 o 
   2   0  10      982.54     1007.83     15.35 o 
   4   0  10        0.12       -1.35      2.51 o 
   6   0  10      445.45      469.45     12.37 o 
   8   0  10      103.19      129.95      8.68 o 
  10   0  10       17.09       21.89      5.89 o 
  12   0  10        3.17        5.26     17.60 o 
 -18   1  10        0.35       -1.94      8.74 o 
 -17   1  10        3.73        0.03      6.84 o 
 -16   1  10       11.84       10.08      6.60 o 
 -15   1  10       43.56       43.08      7.97 o 
 -14   1  10       27.22       31.01      4.58 o 
 -13   1  10       20.19       14.94      3.94 o 
 -12   1  10       63.97       69.59      4.88 o 
 -11   1  10       55.56       63.08      4.98 o 
 -10   1  10        4.99        2.94      3.32 o 
  -9   1  10       76.73       64.96      4.20 o 
  -8   1  10       44.46       44.09      3.64 o 
  -7   1  10      158.76      133.10      5.20 o 
  -6   1  10      237.56      267.35     10.86 o 
  -5   1  10      929.71      994.01     16.32 o 
  -4   1  10      325.19      350.39      6.27 o 
  -3   1  10      151.40      182.05      4.03 o 
  -2   1  10       68.03       88.71      2.86 o 
  -1   1  10      153.00      148.05      3.11 o 
   0   1  10      185.07      172.08      3.37 o 
   1   1  10      228.06      223.44      3.56 o 
   2   1  10      112.13      128.68      3.64 o 
   3   1  10       11.74       12.00      1.93 o 
   4   1  10      102.80      103.31      6.79 o 
   5   1  10        3.18        0.30      2.12 o 
   6   1  10        0.01        1.98      2.96 o 
   7   1  10      310.23      288.60     20.68 o 
   8   1  10       90.64       91.55     12.86 o 
   9   1  10       47.58       56.76      5.48 o 
  10   1  10       76.84       82.02      5.59 o 
  11   1  10       15.82       25.06      4.96 o 
  12   1  10        0.64        3.45      5.52 o 
  13   1  10        0.01       15.45      7.71 o 
 -18   2  10        0.06       10.05      9.78 o 
 -17   2  10        1.71        4.29      7.17 o 
 -16   2  10        0.01        0.29      6.56 o 
 -15   2  10       19.40       24.20      6.28 o 
 -14   2  10       39.69       48.18      5.75 o 
 -13   2  10      135.12      147.54      6.75 o 
 -12   2  10        0.82        6.87      3.96 o 
 -11   2  10       17.98       10.35      3.74 o 
 -10   2  10      318.58      265.18      8.16 o 
  -9   2  10        0.10        0.89      2.70 o 
  -8   2  10        9.01       15.04      4.64 o 
  -7   2  10      237.17      224.44      8.28 o 
  -6   2  10       65.52       60.74      4.21 o 
  -5   2  10      675.63      732.51     13.13 o 
  -4   2  10      106.81      106.64      3.78 o 
  -3   2  10      958.32     1020.12     14.09 o 
  -2   2  10       36.09       36.49      2.63 o 
  -1   2  10      249.65      258.17      4.25 o 
   0   2  10       58.41       66.70      2.02 o 
   1   2  10      233.88      212.46      4.18 o 
   2   2  10      146.75      133.05      3.33 o 
   3   2  10      525.67      529.66      7.15 o 
   4   2  10      217.61      222.19      5.95 o 
   5   2  10       59.08       44.99      5.04 o 
   6   2  10      432.14      440.20     11.25 o 
   7   2  10       83.83       84.26      9.58 o 
   8   2  10        4.68        6.30      5.69 o 
   9   2  10        0.96       -0.88      6.56 o 
  10   2  10        1.42        2.81      6.20 o 
  11   2  10        0.14        3.09      3.94 o 
  12   2  10        0.58        7.95      6.56 o 
  13   2  10        1.86       10.34      8.08 o 
 -17   3  10        4.59        0.61      7.05 o 
 -16   3  10        4.02        5.87      6.79 o 
 -15   3  10       15.38       18.15      7.13 o 
 -14   3  10        0.36        2.60      5.42 o 
 -13   3  10        3.88        7.99      5.46 o 
 -12   3  10        2.15       -0.62      5.32 o 
 -11   3  10       17.53       22.87      6.40 o 
 -10   3  10       85.49       84.54      6.76 o 
  -9   3  10       78.98       90.64      6.66 o 
  -8   3  10        2.21        3.56      3.24 o 
  -7   3  10       28.75       30.36      3.74 o 
  -6   3  10      211.23      228.26      7.40 o 
  -5   3  10        5.93        3.12      2.33 o 
  -4   3  10       24.60       28.19      2.79 o 
  -3   3  10       46.92       41.54      3.14 o 
  -2   3  10      420.20      419.30      6.60 o 
  -1   3  10       57.27       47.66      2.36 o 
   0   3  10       27.05       25.19      1.92 o 
   1   3  10       99.33       97.38      3.56 o 
   2   3  10       25.52       31.40      2.29 o 
   3   3  10      124.47      119.32      3.23 o 
   4   3  10       17.48       12.63      1.87 o 
   5   3  10       95.37      104.44      3.80 o 
   6   3  10       58.95       70.07      3.61 o 
   7   3  10       12.99       20.61      3.77 o 
   8   3  10       33.11       28.52      5.94 o 
   9   3  10       58.51       63.12      5.12 o 
  10   3  10        0.81        0.76      3.57 o 
  11   3  10        1.12       -1.00      3.96 o 
  12   3  10        7.26        6.62      7.72 o 
 -17   4  10        1.94        4.40      7.51 o 
 -16   4  10        1.73       -6.10      6.10 o 
 -15   4  10       37.27       58.75     11.28 o 
 -14   4  10        0.06        2.52      7.54 o 
 -13   4  10        2.23       -0.56      5.25 o 
 -12   4  10        5.29        2.26      5.19 o 
 -11   4  10      365.53      325.77     10.36 o 
 -10   4  10        0.75       -0.94      3.80 o 
  -9   4  10       86.54       93.39      5.85 o 
  -8   4  10      102.46      102.74      8.09 o 
  -7   4  10        8.85        8.26      3.68 o 
  -6   4  10       36.00       41.51      3.75 o 
  -5   4  10      548.87      591.63     11.68 o 
  -4   4  10      200.78      195.38      4.85 o 
  -3   4  10      469.74      494.09      8.46 o 
  -2   4  10       17.03       16.51      2.13 o 
  -1   4  10        0.63       -1.69      2.10 o 
   0   4  10        0.33        2.21      1.79 o 
   1   4  10      535.62      543.88      8.07 o 
   2   4  10      120.28      139.20      5.41 o 
   3   4  10      410.97      377.09      8.49 o 
   4   4  10      280.96      260.49      6.93 o 
   5   4  10       38.38       33.22      3.65 o 
   6   4  10        5.31        8.71      3.45 o 
   7   4  10        9.72        2.53      5.97 o 
   8   4  10       12.57       20.68      8.39 o 
   9   4  10        2.84        4.93      4.09 o 
  10   4  10        0.02       13.24      9.33 o 
  11   4  10        2.43        9.83      9.79 o 
  12   4  10        0.28       10.87     21.64 o 
 -16   5  10       25.39       28.81     17.96 o 
 -15   5  10        1.33       23.81     10.21 o 
 -14   5  10        2.34        5.44      7.24 o 
 -13   5  10        1.01        9.78      5.95 o 
 -12   5  10       66.64       79.02     10.53 o 
 -11   5  10      102.67      113.51      9.61 o 
 -10   5  10        3.00       -1.24      5.79 o 
  -9   5  10       52.17       46.63      4.85 o 
  -8   5  10      330.03      333.74      9.98 o 
  -7   5  10       43.72       57.06      4.36 o 
  -6   5  10        0.88        6.04      3.04 o 
  -5   5  10        0.06        2.20      2.78 o 
  -4   5  10      383.94      375.37      8.97 o 
  -3   5  10      122.88      124.40      3.93 o 
  -2   5  10        4.28        6.57      2.67 o 
  -1   5  10       20.09       15.97      3.08 o 
   0   5  10       41.37       48.77      3.55 o 
   1   5  10      361.47      364.61      7.26 o 
   2   5  10       23.74       19.57      3.29 o 
   3   5  10        1.96        7.56      3.29 o 
   4   5  10       27.01       23.00      3.91 o 
   5   5  10       20.41       24.20      4.23 o 
   6   5  10       21.89       29.26      4.57 o 
   7   5  10       24.20       26.96      4.72 o 
   8   5  10        1.14      -11.59     11.59 o 
   9   5  10        0.15        6.05      8.63 o 
  10   5  10        0.78        6.23      8.66 o 
  11   5  10        2.94        9.31      5.48 o 
 -15   6  10       56.05       84.84     24.99 o 
 -14   6  10        7.24       13.10      8.31 o 
 -13   6  10       12.31        7.62      7.62 o 
 -12   6  10       16.05       26.39      6.59 o 
 -11   6  10       37.90       42.10      6.84 o 
 -10   6  10        1.41       11.59      5.45 o 
  -9   6  10      187.63      186.71     10.37 o 
  -8   6  10       44.91       50.72      5.64 o 
  -7   6  10       68.52       76.20      5.20 o 
  -6   6  10        5.78        4.54      4.43 o 
  -5   6  10       15.55       14.18      3.82 o 
  -4   6  10        0.63       -0.99      2.45 o 
  -3   6  10        2.37        4.91      3.41 o 
  -2   6  10        0.30       -3.00      3.00 o 
  -1   6  10        3.06        9.25      3.55 o 
   0   6  10      213.98      197.17      9.86 o 
   1   6  10       43.82       25.76      4.19 o 
   2   6  10        0.00       -1.23      3.27 o 
   3   6  10        0.89       -1.84      3.46 o 
   4   6  10        1.05        1.41      3.48 o 
   5   6  10       17.64       15.84      4.46 o 
   6   6  10        6.57        7.54      4.25 o 
   7   6  10       24.66       19.01      5.22 o 
   8   6  10        0.23        4.84      4.84 o 
   9   6  10        2.66       -4.74      4.74 o 
  10   6  10       10.18       23.51     10.56 o 
 -14   7  10        5.03        8.46     10.70 o 
 -13   7  10        6.80        1.31     11.78 o 
 -12   7  10        2.18       -2.13      6.79 o 
 -11   7  10       17.35       11.20      5.31 o 
 -10   7  10        0.98        0.82      4.93 o 
  -9   7  10       64.68       76.96      8.71 o 
  -8   7  10        1.60       -4.07      4.07 o 
  -7   7  10       39.02       48.50      5.55 o 
  -6   7  10       50.73       60.32      5.90 o 
  -5   7  10        0.00       -4.02      4.02 o 
  -4   7  10        7.09        8.01      4.26 o 
  -3   7  10        3.98        5.51      4.18 o 
  -2   7  10        6.23        2.63      4.10 o 
  -1   7  10       89.76       78.70      7.36 o 
   0   7  10       91.37       89.48      6.62 o 
   1   7  10        9.42        5.66      4.40 o 
   2   7  10       13.95        6.70      4.34 o 
   3   7  10        9.24        5.72      3.86 o 
   4   7  10        9.12        3.07      3.88 o 
   5   7  10        6.72        3.65      5.22 o 
   6   7  10        0.15       -5.14      5.14 o 
   7   7  10       11.07       11.13      5.71 o 
   8   7  10        1.24        6.09      5.57 o 
   9   7  10        2.22       10.77      7.85 o 
 -13   8  10       18.02       25.37     11.92 o 
 -12   8  10        3.13        8.84      8.62 o 
 -11   8  10        0.83        1.64      5.60 o 
 -10   8  10        0.87        4.81      5.24 o 
  -9   8  10        0.38        2.41      5.15 o 
  -8   8  10       26.64       29.54      5.73 o 
  -7   8  10       66.16       63.37      6.50 o 
  -6   8  10       12.86        8.02      5.40 o 
  -5   8  10       32.35       38.80      7.66 o 
  -4   8  10        2.90        2.04      5.72 o 
  -3   8  10        2.24       -0.86      4.70 o 
  -2   8  10       78.80       81.31      8.14 o 
  -1   8  10        3.59        0.93      4.78 o 
   0   8  10        4.98        2.91      4.74 o 
   1   8  10        5.54       -4.63      5.33 o 
   2   8  10        0.49        1.51      4.50 o 
   3   8  10       13.51       14.30      5.77 o 
   4   8  10        2.18        0.09      5.26 o 
   5   8  10       29.94       30.52      7.99 o 
   6   8  10        5.33       11.13      6.20 o 
   7   8  10        0.69        4.36      5.88 o 
   8   8  10        3.08        4.06      6.03 o 
 -12   9  10        0.00        0.52      9.17 o 
 -11   9  10        0.91        6.78      9.57 o 
 -10   9  10        4.42        0.23      8.24 o 
  -9   9  10       27.59       38.62      7.40 o 
  -8   9  10       14.94        7.86      6.16 o 
  -7   9  10        6.68        8.54      5.87 o 
  -6   9  10        7.91        6.99      5.58 o 
  -5   9  10        7.75       -0.60      5.41 o 
  -4   9  10       16.19       10.26      6.33 o 
  -3   9  10       14.88       35.22      7.33 o 
  -2   9  10       12.50        7.41      5.27 o 
  -1   9  10        8.85        3.35      8.64 o 
   0   9  10        0.88       -3.42      5.79 o 
   1   9  10        0.01        0.65      6.12 o 
   2   9  10        8.08        8.64      6.16 o 
   3   9  10        6.19        1.56     12.46 o 
   4   9  10        3.41       -7.74      7.74 o 
   5   9  10        0.48       -5.77      5.77 o 
   6   9  10        0.71       -5.84      5.84 o 
  -9  10  10        0.64        5.72     10.05 o 
  -8  10  10        2.01        4.25      9.03 o 
  -7  10  10        2.94        6.13      8.00 o 
  -6  10  10       20.03       17.63      6.65 o 
  -5  10  10       74.80       70.43      9.06 o 
  -4  10  10        2.20       -0.23      6.96 o 
  -3  10  10        0.00       -5.83      5.83 o 
  -2  10  10        5.41        2.24      6.64 o 
  -1  10  10        8.32       10.34     10.87 o 
   0  10  10        0.93      -10.35     10.35 o 
   1  10  10        2.94       -6.97      7.90 o 
   2  10  10        0.47       -3.27     15.65 o 
   3  10  10        3.87        3.81     11.75 o 
   4  10  10        0.99        9.81     14.02 o 
  -5  11  10        2.90       -5.07     17.54 o 
  -4  11  10       15.92       18.20     11.16 o 
  -3  11  10        0.12        2.28     26.75 o 
  -2  11  10        0.76       -8.84      8.84 o 
  -1  11  10        3.72        1.74     12.23 o 
   0  11  10        0.00       -2.54      9.37 o 
 -17   0  11        9.53        5.21     11.97 o 
 -15   0  11        5.96       11.52      8.07 o 
 -13   0  11      162.49      188.58     13.71 o 
 -11   0  11      311.24      287.29     17.78 o 
  -9   0  11        7.93       -0.52      5.69 o 
  -7   0  11        0.00        0.28      5.04 o 
  -5   0  11      370.59      432.02     33.96 o 
  -3   0  11      249.08      269.69      6.98 o 
  -1   0  11     2033.62     2189.59     33.50 o 
   1   0  11        1.96        0.89      2.58 o 
   3   0  11      210.39      200.63      6.95 o 
   5   0  11       73.98       75.38      4.87 o 
   7   0  11       34.01       36.98      4.74 o 
   9   0  11       43.89       70.94      8.72 o 
  11   0  11        2.55       19.03      7.55 o 
 -18   1  11        0.04        4.70      9.66 o 
 -17   1  11        7.99       19.35      9.78 o 
 -16   1  11        0.01        7.35      6.65 o 
 -15   1  11        1.19       -0.54      4.63 o 
 -14   1  11       58.30       63.86      6.17 o 
 -13   1  11      156.89      155.66      7.50 o 
 -12   1  11        0.08        2.28      3.36 o 
 -11   1  11       18.65       23.96      4.03 o 
 -10   1  11       71.06       77.70      5.75 o 
  -9   1  11      548.02      537.19     11.77 o 
  -8   1  11       20.54       19.30      2.63 o 
  -7   1  11        0.27       -1.69      3.23 o 
  -6   1  11      246.93      264.72      8.54 o 
  -5   1  11      424.07      392.49      8.04 o 
  -4   1  11       53.94       55.85      2.70 o 
  -3   1  11        1.45       -0.68      1.50 o 
  -2   1  11      262.92      274.97      5.44 o 
  -1   1  11      302.24      331.31      5.05 o 
   0   1  11      108.91      109.77      2.84 o 
   1   1  11      336.74      343.75      5.16 o 
   2   1  11       19.11       25.01      1.76 o 
   3   1  11        4.92        4.48      1.96 o 
   4   1  11       15.67       19.28      2.57 o 
   5   1  11      165.29      169.16      5.34 o 
   6   1  11        0.84       -3.62      3.62 o 
   7   1  11        5.75        3.57      4.67 o 
   8   1  11        0.62        8.58      5.29 o 
   9   1  11        0.21        1.49      5.25 o 
  10   1  11        4.56        6.96      5.62 o 
  11   1  11        1.43       10.72      5.88 o 
  12   1  11        7.60        8.69      7.78 o 
 -18   2  11        1.63        1.06     16.14 o 
 -17   2  11        6.60       16.41      7.54 o 
 -16   2  11        0.00        8.17      6.41 o 
 -15   2  11       10.76       11.66      5.56 o 
 -14   2  11        0.60        4.67      4.57 o 
 -13   2  11       21.69        5.13      6.58 o 
 -12   2  11        1.87       -4.35      4.35 o 
 -11   2  11        0.65       -3.88      4.39 o 
 -10   2  11      394.26      367.48     14.89 o 
  -9   2  11      275.18      237.70      9.36 o 
  -8   2  11        0.42       -3.28      3.28 o 
  -7   2  11      656.14      666.88     15.73 o 
  -6   2  11       51.49       68.20      5.55 o 
  -5   2  11       51.75       53.79      3.35 o 
  -4   2  11       20.71       18.96      2.42 o 
  -3   2  11       60.25       65.97      2.71 o 
  -2   2  11      141.05      148.87      4.26 o 
  -1   2  11      328.90      334.90      5.40 o 
   0   2  11      208.85      237.64      4.43 o 
   1   2  11      168.48      180.77      4.21 o 
   2   2  11       54.78       47.96      2.16 o 
   3   2  11      186.20      180.39      4.76 o 
   4   2  11      148.85      150.32      5.46 o 
   5   2  11       28.72       31.41      5.98 o 
   6   2  11      282.99      268.12     15.73 o 
   7   2  11        3.85        2.61      6.09 o 
   8   2  11       78.92      101.03      8.63 o 
   9   2  11        0.42        3.25      5.72 o 
  10   2  11        1.68        1.04      9.39 o 
  11   2  11        5.77       24.56      7.10 o 
  12   2  11        0.76        5.97      9.29 o 
 -17   3  11        0.01       11.40      7.37 o 
 -16   3  11        7.66        6.99      8.52 o 
 -15   3  11        0.82       -3.23      7.63 o 
 -14   3  11       90.96       97.72      9.35 o 
 -13   3  11        1.36       -4.63      6.61 o 
 -12   3  11       14.13       16.23      5.38 o 
 -11   3  11        1.10        8.16      5.17 o 
 -10   3  11      288.79      286.19     10.82 o 
  -9   3  11       26.50       31.49      5.71 o 
  -8   3  11        5.96        4.78      3.19 o 
  -7   3  11      185.52      177.31      6.84 o 
  -6   3  11        8.27       12.16      3.65 o 
  -5   3  11       83.69       64.90      3.74 o 
  -4   3  11      481.51      496.04      9.37 o 
  -3   3  11      462.14      460.52      7.49 o 
  -2   3  11      123.43      122.59      3.20 o 
  -1   3  11      151.08      151.90      3.53 o 
   0   3  11      196.94      239.48      6.46 o 
   1   3  11       39.39       42.95      2.64 o 
   2   3  11       12.55       12.03      2.87 o 
   3   3  11     1181.16     1150.12     13.88 o 
   4   3  11        0.94       -2.16      2.16 o 
   5   3  11       13.78       13.99      8.64 o 
   6   3  11      128.40      134.24      9.36 o 
   7   3  11       28.01       16.26      6.49 o 
   8   3  11        2.99        7.09      7.30 o 
   9   3  11       11.92       19.68      8.31 o 
  10   3  11       10.36       28.05      8.79 o 
  11   3  11        3.83       19.83      8.79 o 
  12   3  11        5.50       26.32     10.57 o 
 -17   4  11        0.51       -1.26      7.32 o 
 -16   4  11        2.42        6.38      7.06 o 
 -15   4  11        0.13       11.74      9.55 o 
 -14   4  11        0.08       -1.25      5.65 o 
 -13   4  11       31.35       25.70      6.44 o 
 -12   4  11       66.21       65.95      7.24 o 
 -11   4  11        3.57        7.05      4.23 o 
 -10   4  11       12.11        9.93      4.08 o 
  -9   4  11        8.55        3.92      3.72 o 
  -8   4  11      321.77      287.95      9.24 o 
  -7   4  11      103.45      134.39      6.40 o 
  -6   4  11       46.76       37.97      3.75 o 
  -5   4  11       88.48       92.85      4.71 o 
  -4   4  11        0.40       -0.83      1.81 o 
  -3   4  11        0.86       -1.06      1.98 o 
  -2   4  11       28.68       30.26      2.34 o 
  -1   4  11        4.53        3.95      1.96 o 
   0   4  11        1.20       -0.07      1.91 o 
   1   4  11      130.40      123.84      4.10 o 
   2   4  11      377.71      362.35      8.43 o 
   3   4  11      120.32      114.55      4.92 o 
   4   4  11       13.60        9.51      2.82 o 
   5   4  11       53.48       50.24      4.53 o 
   6   4  11        5.01        5.50      3.94 o 
   7   4  11        0.85       -1.18      3.37 o 
   8   4  11        0.16       -4.33      6.31 o 
   9   4  11       15.78       15.96      4.27 o 
  10   4  11        6.17       13.29      9.19 o 
  11   4  11        0.14       20.69      9.51 o 
 -16   5  11        0.71       -6.75      9.32 o 
 -15   5  11        0.06        7.19      7.62 o 
 -14   5  11        9.59       18.41      9.58 o 
 -13   5  11       31.73       30.79      9.16 o 
 -12   5  11       13.32       27.28      8.12 o 
 -11   5  11        0.17       -5.11      5.11 o 
 -10   5  11       17.02        6.12      5.17 o 
  -9   5  11       26.10       30.54      4.78 o 
  -8   5  11       16.10       17.81      3.81 o 
  -7   5  11        2.05        5.24      3.32 o 
  -6   5  11        3.95        3.87      3.10 o 
  -5   5  11       47.92       48.75      4.13 o 
  -4   5  11       65.02       77.25      3.81 o 
  -3   5  11       24.91       20.79      2.12 o 
  -2   5  11      344.17      354.17      8.53 o 
  -1   5  11       48.33       49.25      3.47 o 
   0   5  11        1.26       -2.89      2.89 o 
   1   5  11      204.00      203.20      9.16 o 
   2   5  11      229.34      235.24      8.47 o 
   3   5  11        7.33        7.86      3.62 o 
   4   5  11        0.00       -1.26      3.38 o 
   5   5  11        0.80        2.32      3.69 o 
   6   5  11        2.59       -0.51      3.50 o 
   7   5  11        9.66        9.16      4.21 o 
   8   5  11       14.55       18.94      4.60 o 
   9   5  11        2.70        2.62      4.42 o 
  10   5  11        4.53       10.27      5.07 o 
 -15   6  11        0.56        8.55     10.05 o 
 -14   6  11       16.71       29.68      8.81 o 
 -13   6  11        7.31       11.49     10.33 o 
 -12   6  11        0.89        2.77      7.56 o 
 -11   6  11        0.26       -5.11      5.11 o 
 -10   6  11        0.84       -4.99      4.99 o 
  -9   6  11       23.91       25.02      5.17 o 
  -8   6  11       10.03       10.17      3.87 o 
  -7   6  11      116.37      122.53      6.00 o 
  -6   6  11       98.29      106.91      5.78 o 
  -5   6  11       26.30       22.83      4.04 o 
  -4   6  11        0.03       -2.06      3.46 o 
  -3   6  11        0.30        2.36      3.39 o 
  -2   6  11        0.18       -0.59      3.69 o 
  -1   6  11        1.74       -0.98      3.72 o 
   0   6  11      118.28      112.56      8.45 o 
   1   6  11        5.99        5.87      3.56 o 
   2   6  11       17.66       13.32      4.09 o 
   3   6  11        0.00        0.25      3.44 o 
   4   6  11       10.49        8.66      3.78 o 
   5   6  11       29.07       37.62      5.15 o 
   6   6  11        0.02        0.41      4.43 o 
   7   6  11        7.46        8.33      5.03 o 
   8   6  11       10.25       17.34      5.51 o 
   9   6  11        0.22       -3.79      5.45 o 
  10   6  11        1.21        9.45      8.66 o 
 -14   7  11       29.64       54.70     10.18 o 
 -13   7  11        2.65       14.79      7.97 o 
 -12   7  11       13.70       14.92      6.47 o 
 -11   7  11       12.10        6.67      6.52 o 
 -10   7  11       50.22       70.10      6.77 o 
  -9   7  11       38.05       34.87      5.78 o 
  -8   7  11       28.46       28.97      5.55 o 
  -7   7  11       64.66       70.67      6.38 o 
  -6   7  11      115.04      118.07      7.20 o 
  -5   7  11       11.66       11.18      5.05 o 
  -4   7  11        8.00        3.41      5.32 o 
  -3   7  11       34.22       35.58      5.50 o 
  -2   7  11      121.76      124.22      7.50 o 
  -1   7  11       16.57       19.17      5.67 o 
   0   7  11      177.47      169.09      9.56 o 
   1   7  11       36.45       34.98      4.69 o 
   2   7  11       12.64       10.70      3.97 o 
   3   7  11        0.01       -3.63      3.63 o 
   4   7  11        6.57       11.64      4.26 o 
   5   7  11        8.76        5.50      5.70 o 
   6   7  11        1.32        6.91      5.26 o 
   7   7  11        0.98       -1.60      5.30 o 
   8   7  11        4.03        6.07      5.67 o 
   9   7  11        0.17        7.17      5.84 o 
 -13   8  11       14.11       25.18      9.42 o 
 -12   8  11        0.05       10.47      8.07 o 
 -11   8  11       11.90       23.25      9.30 o 
 -10   8  11       21.22       18.75      5.90 o 
  -9   8  11       10.26       10.90      5.69 o 
  -8   8  11       42.61       33.78      6.56 o 
  -7   8  11       70.73       85.89     10.27 o 
  -6   8  11        0.70        1.57      4.99 o 
  -5   8  11       15.61       13.87      9.03 o 
  -4   8  11        1.15       -1.20      4.88 o 
  -3   8  11      149.13      176.99      9.27 o 
  -2   8  11       12.16       10.02      9.75 o 
  -1   8  11        0.14        2.15      5.25 o 
   0   8  11        6.51        1.11      5.44 o 
   1   8  11       20.52       20.39      5.47 o 
   2   8  11        0.69        6.10      5.95 o 
   3   8  11        0.00       -3.20      4.71 o 
   4   8  11        1.08       -4.42      5.16 o 
   5   8  11       13.42       13.80      6.46 o 
   6   8  11        4.09       -0.11      5.74 o 
   7   8  11        0.04       -5.58      5.58 o 
 -11   9  11        9.68       14.72     10.01 o 
 -10   9  11        1.17       -7.13      8.99 o 
  -9   9  11        7.36        1.40      7.49 o 
  -8   9  11       17.98       16.67      7.32 o 
  -7   9  11        0.27       -5.49      5.49 o 
  -6   9  11        0.31       -0.54      5.72 o 
  -5   9  11       35.40       39.92      6.86 o 
  -4   9  11       64.84       71.82      7.48 o 
  -3   9  11        0.00        1.21      5.97 o 
  -2   9  11       15.32       21.27     11.04 o 
  -1   9  11       12.87       -5.63      5.63 o 
   0   9  11        3.30        1.32      6.03 o 
   1   9  11       13.27       11.35      6.40 o 
   2   9  11        5.89       -7.46      7.46 o 
   3   9  11        0.64       -9.41      9.41 o 
   4   9  11        0.59       -2.61      5.99 o 
   5   9  11        0.26        2.35      6.06 o 
   6   9  11        0.07       -6.45      6.50 o 
  -9  10  11        0.49      -10.49     10.51 o 
  -8  10  11        0.01       -1.85      7.86 o 
  -7  10  11        7.37       12.09      8.38 o 
  -6  10  11       10.84       19.17      8.80 o 
  -5  10  11        0.14        2.82      8.70 o 
  -4  10  11        0.05       -8.80      8.80 o 
  -3  10  11        3.99        3.51      8.85 o 
  -2  10  11        0.60       -7.47      7.47 o 
  -1  10  11        0.21       -2.78      8.04 o 
   0  10  11        0.40       -4.38      9.08 o 
   1  10  11        1.27       -0.48      8.59 o 
   2  10  11        4.28       -2.32      9.07 o 
   3  10  11        1.40       -3.70      8.85 o 
 -18   0  12        7.17       19.72     13.73 o 
 -16   0  12       17.87        0.98     11.26 o 
 -14   0  12        3.19       -0.85      7.26 o 
 -12   0  12       52.36       47.82     10.57 o 
 -10   0  12       18.31       12.91      4.06 o 
  -8   0  12       23.98       16.13      5.66 o 
  -6   0  12      453.09      403.67     15.36 o 
  -4   0  12       65.07       52.00      4.52 o 
  -2   0  12        0.97        4.51      2.16 o 
   0   0  12       22.69       21.76      3.00 o 
   2   0  12       32.31       38.43      2.78 o 
   4   0  12        5.53        5.07      2.52 o 
   6   0  12        2.71       -6.08     12.30 o 
   8   0  12      414.13      354.49     30.15 o 
  10   0  12       14.75       30.85     16.79 o 
  12   0  12        0.00       16.27     16.33 o 
 -18   1  12        0.00       15.80     13.15 o 
 -17   1  12        0.55       13.70     15.49 o 
 -16   1  12        3.52        9.24      8.75 o 
 -15   1  12       15.95       16.56      6.01 o 
 -14   1  12        0.78        0.54      4.26 o 
 -13   1  12       21.44       12.04      4.38 o 
 -12   1  12      411.69      391.14     11.56 o 
 -11   1  12       61.94       61.51      4.91 o 
 -10   1  12       53.36       40.18      4.00 o 
  -9   1  12        0.04       -0.70      2.42 o 
  -8   1  12      292.44      293.72      9.96 o 
  -7   1  12      436.16      441.05     12.05 o 
  -6   1  12       25.89       20.25      3.72 o 
  -5   1  12        1.05        0.85      1.68 o 
  -4   1  12       14.88        7.36      2.11 o 
  -3   1  12       63.31       53.38      2.81 o 
  -2   1  12      194.82      183.72      4.83 o 
  -1   1  12       81.75       93.41      2.70 o 
   0   1  12       22.73       24.85      1.84 o 
   1   1  12      190.19      194.70      4.08 o 
   2   1  12        7.81        9.14      1.74 o 
   3   1  12       12.14       14.71      1.73 o 
   4   1  12       10.95        9.79      2.61 o 
   5   1  12      604.92      604.45     12.48 o 
   6   1  12       13.59       13.95      4.86 o 
   7   1  12      197.64      188.83      9.85 o 
   8   1  12       16.27       18.86      6.75 o 
   9   1  12        5.01       17.14     11.36 o 
  10   1  12        1.10        8.29      5.69 o 
  11   1  12        2.63        2.82      5.82 o 
  12   1  12        0.01      -10.11     19.56 o 
 -17   2  12        1.17       14.96     10.17 o 
 -16   2  12        2.58       11.28      9.09 o 
 -15   2  12        2.85        1.71      4.69 o 
 -14   2  12        1.08        4.36      4.36 o 
 -13   2  12       81.13       94.21      9.92 o 
 -12   2  12        0.00        2.98      6.21 o 
 -11   2  12      307.03      290.95     11.31 o 
 -10   2  12        1.70        8.74      4.76 o 
  -9   2  12        1.08        2.83      4.16 o 
  -8   2  12      153.25      145.84      7.89 o 
  -7   2  12        7.26        8.01      3.29 o 
  -6   2  12      102.90      106.96      5.39 o 
  -5   2  12      261.62      299.46      7.10 o 
  -4   2  12        0.91       -1.86      1.99 o 
  -3   2  12      183.54      179.20      4.64 o 
  -2   2  12       60.17       70.02      2.89 o 
  -1   2  12       34.13       43.88      2.21 o 
   0   2  12      259.93      268.19      4.94 o 
   1   2  12       90.04       85.31      3.04 o 
   2   2  12       79.39       78.35      2.92 o 
   3   2  12      242.82      262.95      5.11 o 
   4   2  12      199.11      190.38      8.64 o 
   5   2  12      137.81      143.41      8.96 o 
   6   2  12       41.82       29.45      5.62 o 
   7   2  12       20.61       14.33      5.34 o 
   8   2  12        2.20        1.37      5.78 o 
   9   2  12        0.00       14.34      6.13 o 
  10   2  12       32.55       35.56      9.15 o 
  11   2  12        9.36        9.31      6.80 o 
 -17   3  12        1.53       -2.68      9.37 o 
 -16   3  12        0.91       -2.65      6.78 o 
 -15   3  12        3.32        3.56      5.94 o 
 -14   3  12        1.26       -0.16      5.47 o 
 -13   3  12        6.72        2.03      5.37 o 
 -12   3  12        0.58        2.44      4.99 o 
 -11   3  12      183.40      177.05      9.48 o 
 -10   3  12       10.35       18.06      4.40 o 
  -9   3  12        0.01       -1.62      3.62 o 
  -8   3  12       36.25       28.59      4.27 o 
  -7   3  12      210.40      221.96      7.91 o 
  -6   3  12       33.97       40.76      3.78 o 
  -5   3  12       99.51       88.67      4.25 o 
  -4   3  12        0.18        1.60      2.41 o 
  -3   3  12      246.29      248.35      4.82 o 
  -2   3  12       46.42       46.13      2.32 o 
  -1   3  12      212.60      185.15      3.87 o 
   0   3  12      139.30      123.47      4.27 o 
   1   3  12       48.92       52.65      2.91 o 
   2   3  12       23.25       31.27      3.02 o 
   3   3  12      241.75      241.53      6.77 o 
   4   3  12      120.29      107.32      4.38 o 
   5   3  12        5.37        5.25      6.13 o 
   6   3  12        1.98        0.28      5.48 o 
   7   3  12        5.61        5.31      6.32 o 
   8   3  12        2.53        2.27      7.05 o 
   9   3  12        0.02       13.86      8.17 o 
  10   3  12        0.12       -3.81      7.36 o 
  11   3  12        3.20       20.06      8.88 o 
 -17   4  12        0.14       -2.62      7.68 o 
 -16   4  12        0.11       -1.04      6.90 o 
 -15   4  12       14.47        9.45      7.54 o 
 -14   4  12        1.82        1.95      5.77 o 
 -13   4  12       92.53       99.96      8.75 o 
 -12   4  12       33.74       41.64      5.48 o 
 -11   4  12        0.83        4.48      4.28 o 
 -10   4  12       10.80        7.64      4.42 o 
  -9   4  12       39.67       42.66      5.72 o 
  -8   4  12      168.13      155.41      8.18 o 
  -7   4  12       74.89       85.81      5.10 o 
  -6   4  12       17.91       27.00      4.17 o 
  -5   4  12      425.71      432.54      9.97 o 
  -4   4  12        0.50        5.23      2.67 o 
  -3   4  12      238.93      236.44      4.96 o 
  -2   4  12       13.88       17.01      2.17 o 
  -1   4  12      129.32      131.63      4.30 o 
   0   4  12        1.75        2.65      2.04 o 
   1   4  12        0.01        2.30      2.29 o 
   2   4  12       15.99       14.85      3.32 o 
   3   4  12       18.84       13.92      3.42 o 
   4   4  12       93.76       96.61      5.24 o 
   5   4  12        0.13        0.37      3.12 o 
   6   4  12       13.50       29.11     10.52 o 
   7   4  12        0.21       -0.92      6.37 o 
   8   4  12        1.08       -9.01      9.91 o 
   9   4  12       14.45       36.73      9.79 o 
  10   4  12        0.07        2.98      9.20 o 
 -16   5  12        5.45       19.17     11.03 o 
 -15   5  12        1.28        3.50      7.48 o 
 -14   5  12        0.07       10.72      7.61 o 
 -13   5  12       29.96       36.99      7.43 o 
 -12   5  12       92.11       88.08     11.09 o 
 -11   5  12        5.19        3.72      5.28 o 
 -10   5  12      110.21       91.68      6.46 o 
  -9   5  12       19.27       17.27      4.49 o 
  -8   5  12      200.98      217.30      7.79 o 
  -7   5  12       10.35       10.45      3.68 o 
  -6   5  12      113.44      123.68      5.84 o 
  -5   5  12       56.77       68.94      6.37 o 
  -4   5  12        2.97        1.90      2.41 o 
  -3   5  12       21.05       19.18      2.98 o 
  -2   5  12        6.66        4.49      2.88 o 
  -1   5  12       16.35       21.71      4.12 o 
   0   5  12       79.81       81.63      4.42 o 
   1   5  12        8.45        5.37      3.45 o 
   2   5  12       84.53       68.97      7.96 o 
   3   5  12       30.76       28.12      4.13 o 
   4   5  12        0.19       -1.74      3.19 o 
   5   5  12       17.51       11.98      5.01 o 
   6   5  12       28.18       33.62      4.60 o 
   7   5  12        1.71       -3.39      3.39 o 
   8   5  12        0.49        2.64      3.95 o 
   9   5  12        9.29       32.38      9.99 o 
  10   5  12        0.45       -6.73      9.62 o 
 -15   6  12       19.07       26.77      9.43 o 
 -14   6  12        0.01        2.36      7.38 o 
 -13   6  12        0.83        8.76      7.64 o 
 -12   6  12        0.14        2.84      5.99 o 
 -11   6  12       10.26       -0.25      5.72 o 
 -10   6  12        2.43       -1.34      4.51 o 
  -9   6  12      162.86      164.89     11.53 o 
  -8   6  12        2.58        3.44      3.86 o 
  -7   6  12        0.50        1.29      3.70 o 
  -6   6  12        1.39       -3.57      3.57 o 
  -5   6  12       13.16       19.21      4.04 o 
  -4   6  12        5.16        3.57      4.15 o 
  -3   6  12      354.44      354.42     10.31 o 
  -2   6  12        5.20       -1.21      3.23 o 
  -1   6  12      410.10      380.01     11.41 o 
   0   6  12       19.80       18.32      4.05 o 
   1   6  12        1.35       -2.43      3.48 o 
   2   6  12       18.45       20.92      4.36 o 
   3   6  12        0.83        0.03      3.65 o 
   4   6  12       37.41       42.95      5.05 o 
   5   6  12        3.92        2.23      6.88 o 
   6   6  12        0.61        5.23      4.92 o 
   7   6  12       31.98       35.41      8.01 o 
   8   6  12        3.53        4.34      4.93 o 
   9   6  12        3.76        4.51      9.65 o 
 -14   7  12        5.17        4.40      8.89 o 
 -13   7  12        1.17        1.33      7.39 o 
 -12   7  12        0.09       12.36      7.02 o 
 -11   7  12        3.17       10.37      5.96 o 
 -10   7  12        2.00        1.23      4.93 o 
  -9   7  12       49.05       57.66      6.47 o 
  -8   7  12       31.43       26.66      5.63 o 
  -7   7  12       53.06       51.55      6.60 o 
  -6   7  12      108.22      111.63      8.01 o 
  -5   7  12       46.83       60.52      6.52 o 
  -4   7  12        8.69        3.69      4.52 o 
  -3   7  12        3.95        4.91      5.33 o 
  -2   7  12      112.55      138.11      7.94 o 
  -1   7  12        0.32        6.62      4.17 o 
   0   7  12        3.44       -2.31      3.59 o 
   1   7  12        2.35        1.45      3.58 o 
   2   7  12        2.77        0.90      3.88 o 
   3   7  12       11.44        5.32      4.09 o 
   4   7  12        4.63        3.33      4.12 o 
   5   7  12        1.14       -0.40      5.60 o 
   6   7  12        6.24       11.78      7.49 o 
   7   7  12        5.22        1.13      5.25 o 
   8   7  12        2.50        6.19      5.77 o 
 -13   8  12       10.59       15.90     10.99 o 
 -12   8  12        2.14        4.16      9.31 o 
 -11   8  12        3.63        1.54      9.70 o 
 -10   8  12        0.23        4.39      6.77 o 
  -9   8  12        2.33        6.82      6.20 o 
  -8   8  12       36.16       44.18      7.07 o 
  -7   8  12       24.33       18.61      5.98 o 
  -6   8  12       15.54       25.75      6.13 o 
  -5   8  12        1.31        0.95      4.85 o 
  -4   8  12        3.41        4.42      4.97 o 
  -3   8  12       33.92       36.94      6.02 o 
  -2   8  12        4.04        3.50      5.56 o 
  -1   8  12        1.84       -2.66      7.13 o 
   0   8  12        6.41       -1.85      4.59 o 
   1   8  12        0.47       -0.11      4.08 o 
   2   8  12        1.93        0.43      4.19 o 
   3   8  12        1.33       -0.23      5.62 o 
   4   8  12        2.49        5.06      5.88 o 
   5   8  12        0.20       -3.95      5.33 o 
   6   8  12        0.43        4.88      5.95 o 
 -11   9  12        7.48       -4.48      9.87 o 
 -10   9  12        2.99        6.32      9.65 o 
  -9   9  12       16.75       14.91      8.47 o 
  -8   9  12        2.11       -7.26      7.26 o 
  -7   9  12        8.38        9.34      6.13 o 
  -6   9  12       16.35       23.72      6.53 o 
  -5   9  12        4.14        2.50      5.78 o 
  -4   9  12        4.82        4.85      6.76 o 
  -3   9  12        0.04       -6.00      6.00 o 
  -2   9  12        2.41       -2.68      6.23 o 
  -1   9  12        5.64        4.16      5.95 o 
   0   9  12        9.55        4.69      5.92 o 
   1   9  12        0.71       -6.55      6.55 o 
   2   9  12        1.05       -2.94      6.06 o 
   3   9  12        0.49       -4.86      5.71 o 
   4   9  12        1.98       -2.88     11.80 o 
   5   9  12       14.85       16.84      6.92 o 
  -8  10  12       11.06        8.46      8.94 o 
  -7  10  12        3.23       -2.68      7.87 o 
  -6  10  12        0.12       -8.48      8.48 o 
  -5  10  12       21.04       20.56     10.68 o 
  -4  10  12        0.61      -12.56     13.31 o 
  -3  10  12        1.72        1.58     13.54 o 
  -2  10  12        0.02        0.66      8.76 o 
  -1  10  12        1.78       -4.28      7.98 o 
   0  10  12        1.20       -8.31     17.60 o 
   1  10  12        2.20       -1.22      7.72 o 
   2  10  12        2.56       -9.44     11.26 o 
 -17   0  13        2.18        0.20     11.39 o 
 -15   0  13       12.01       15.29      9.00 o 
 -13   0  13       55.83       69.29     17.18 o 
 -11   0  13      881.71      797.52     20.99 o 
  -9   0  13      297.22      248.19     13.79 o 
  -7   0  13      585.48      500.75     18.61 o 
  -5   0  13      109.70      111.87      7.15 o 
  -3   0  13     1140.99     1152.58     22.58 o 
  -1   0  13        7.31       13.16      2.45 o 
   1   0  13      556.15      587.59     10.73 o 
   3   0  13       18.47       18.43      3.24 o 
   5   0  13      341.34      394.65     38.29 o 
   7   0  13      138.55      162.92     21.35 o 
   9   0  13       15.52       29.02     15.75 o 
  11   0  13        1.07        9.89     16.46 o 
 -18   1  13        1.95       -5.57      9.45 o 
 -17   1  13        4.75       12.55      9.67 o 
 -16   1  13        8.75        9.12     14.23 o 
 -15   1  13        3.90        0.37      5.42 o 
 -14   1  13       57.28       33.84      6.61 o 
 -13   1  13       23.27       29.64      8.37 o 
 -12   1  13        0.76        2.54      5.08 o 
 -11   1  13       16.93       12.52      5.17 o 
 -10   1  13      121.49      110.58      7.74 o 
  -9   1  13       55.47       64.78      5.98 o 
  -8   1  13      254.27      258.98     13.55 o 
  -7   1  13      129.45      127.19      7.94 o 
  -6   1  13      255.37      226.73      7.50 o 
  -5   1  13      231.39      222.54      5.06 o 
  -4   1  13        5.79        5.81      1.95 o 
  -3   1  13        5.82        2.09      1.53 o 
  -2   1  13       51.76       59.72      2.59 o 
  -1   1  13       20.96       21.16      2.32 o 
   0   1  13       53.93       61.94      2.84 o 
   1   1  13      103.70       92.77      3.46 o 
   2   1  13      116.01      123.43      3.66 o 
   3   1  13      165.62      172.08      3.97 o 
   4   1  13       44.52       47.41      5.53 o 
   5   1  13      252.17      235.15      8.99 o 
   6   1  13        0.07        6.04      4.52 o 
   7   1  13      152.72      162.65      8.57 o 
   8   1  13        3.37       11.29      5.27 o 
   9   1  13       18.58       24.64     10.25 o 
  10   1  13        0.12       13.97      5.37 o 
  11   1  13        0.20        3.96     10.68 o 
 -17   2  13        2.60        6.53      9.78 o 
 -16   2  13        5.54       -7.50      7.50 o 
 -15   2  13       14.89       15.99      6.21 o 
 -14   2  13        0.24       -3.18      4.28 o 
 -13   2  13       29.93       19.60      5.83 o 
 -12   2  13        2.83        0.76      5.38 o 
 -11   2  13       19.85       20.78      5.68 o 
 -10   2  13      516.28      516.64     19.02 o 
  -9   2  13      194.63      175.57      8.38 o 
  -8   2  13       61.54       63.39      5.06 o 
  -7   2  13        0.08        0.64      3.16 o 
  -6   2  13        4.15       11.32      3.02 o 
  -5   2  13     1097.34     1021.68     16.05 o 
  -4   2  13      125.66      123.92      6.53 o 
  -3   2  13       46.44       42.71      3.19 o 
  -2   2  13      176.93      167.37      3.93 o 
  -1   2  13      298.98      324.69      5.32 o 
   0   2  13       82.35       92.59      3.32 o 
   1   2  13      133.83      136.57      4.78 o 
   2   2  13       27.71       22.19      2.74 o 
   3   2  13       69.30       62.51      3.22 o 
   4   2  13      181.68      175.43      8.90 o 
   5   2  13        2.20       -4.85      4.85 o 
   6   2  13       20.66       13.08      6.05 o 
   7   2  13       11.07        8.68      5.48 o 
   8   2  13        0.00        1.46      6.48 o 
   9   2  13        4.68        7.30      6.32 o 
  10   2  13       23.18       18.47      7.01 o 
  11   2  13        0.75        7.35     10.81 o 
 -17   3  13        0.12       -2.92      9.08 o 
 -16   3  13        5.25        3.81      7.49 o 
 -15   3  13        0.31       -0.94      5.74 o 
 -14   3  13        1.74       -5.25      5.25 o 
 -13   3  13       39.20       40.81      6.78 o 
 -12   3  13       47.56       62.40      7.11 o 
 -11   3  13      235.11      240.87     10.49 o 
 -10   3  13      512.66      500.28     13.36 o 
  -9   3  13        0.56       -1.36      3.83 o 
  -8   3  13        0.52       -1.43      3.48 o 
  -7   3  13       67.90       67.10      4.94 o 
  -6   3  13       81.17       85.86      4.88 o 
  -5   3  13      554.61      527.68     10.34 o 
  -4   3  13      309.37      319.19      7.50 o 
  -3   3  13       58.52       59.84      3.04 o 
  -2   3  13       43.61       44.02      2.34 o 
  -1   3  13        0.78       -0.20      1.55 o 
   0   3  13       69.83       69.20      3.95 o 
   1   3  13      242.46      246.69      8.22 o 
   2   3  13       20.41       28.10      3.12 o 
   3   3  13       11.06        4.50      2.53 o 
   4   3  13       61.33       66.49      4.24 o 
   5   3  13       54.23       67.78      7.65 o 
   6   3  13        0.21       -5.67      5.67 o 
   7   3  13       12.97       13.35      6.69 o 
   8   3  13        5.78        2.48     20.67 o 
   9   3  13        5.45        4.90      7.86 o 
  10   3  13        0.16       -9.31     14.51 o 
 -16   4  13        0.60       12.05     10.21 o 
 -15   4  13        0.30        9.21      7.75 o 
 -14   4  13        0.00        0.90      5.61 o 
 -13   4  13        9.59       10.13      5.88 o 
 -12   4  13       31.74       36.32      5.49 o 
 -11   4  13       32.62       37.55      5.51 o 
 -10   4  13        2.64       -1.70      4.04 o 
  -9   4  13       21.31       25.23      4.89 o 
  -8   4  13       77.49       73.67      5.18 o 
  -7   4  13      519.17      509.12     12.29 o 
  -6   4  13      107.82       97.48      5.23 o 
  -5   4  13       76.94       85.34      5.00 o 
  -4   4  13      855.19      807.92     20.31 o 
  -3   4  13        6.11        9.34      1.90 o 
  -2   4  13        5.54        5.75      1.89 o 
  -1   4  13       49.69       39.30      3.40 o 
   0   4  13       16.84       29.48      3.67 o 
   1   4  13      423.03      398.17      9.68 o 
   2   4  13       68.64       63.63      4.62 o 
   3   4  13        3.57        3.21      3.17 o 
   4   4  13        0.56        3.23      3.00 o 
   5   4  13        1.39        1.48      3.12 o 
   6   4  13       13.56       18.62      6.84 o 
   7   4  13       15.40       21.75      8.56 o 
   8   4  13        0.06       -6.73      6.73 o 
   9   4  13       12.45       17.06     16.46 o 
  10   4  13        6.22       15.72     16.79 o 
 -16   5  13        0.33        0.47     10.41 o 
 -15   5  13        4.76        3.17     15.36 o 
 -14   5  13        0.18        4.47      7.07 o 
 -13   5  13       16.76       15.25      6.55 o 
 -12   5  13        4.67        1.54      5.69 o 
 -11   5  13       21.68       14.00      5.79 o 
 -10   5  13       10.57        8.75      4.70 o 
  -9   5  13        7.59        1.23      3.87 o 
  -8   5  13       69.85       74.29      5.43 o 
  -7   5  13      240.83      248.98      8.28 o 
  -6   5  13        5.72       16.74      3.99 o 
  -5   5  13        5.58       -0.60      3.29 o 
  -4   5  13       48.53       57.21      5.01 o 
  -3   5  13        0.04        2.72      2.83 o 
  -2   5  13       65.74       67.49      4.39 o 
  -1   5  13      191.07      192.02      9.53 o 
   0   5  13      145.06      160.02      6.54 o 
   1   5  13       12.01       15.26      3.99 o 
   2   5  13       22.48       14.80      4.60 o 
   3   5  13       84.95       78.32      5.41 o 
   4   5  13        3.76        5.73      3.57 o 
   5   5  13        8.66       13.23      4.02 o 
   6   5  13        1.11        3.18      5.25 o 
   7   5  13        6.96        8.07      3.75 o 
   8   5  13       12.75       22.13     10.05 o 
   9   5  13        5.17       18.87     20.17 o 
 -15   6  13        1.27        6.81      8.16 o 
 -14   6  13        0.18        7.46     11.53 o 
 -13   6  13        7.12       14.10      6.86 o 
 -12   6  13        5.89        4.58      6.43 o 
 -11   6  13        0.23        3.36      4.91 o 
 -10   6  13        2.42        0.07      6.36 o 
  -9   6  13       11.62       -2.86      4.37 o 
  -8   6  13       37.09       39.00      5.82 o 
  -7   6  13       24.05       23.65      4.86 o 
  -6   6  13      422.70      436.72     12.69 o 
  -5   6  13        0.33       -3.66      3.66 o 
  -4   6  13        2.99        2.84      3.91 o 
  -3   6  13        0.00       -3.73      3.73 o 
  -2   6  13       87.78       96.63      5.65 o 
  -1   6  13       37.86       39.05      4.65 o 
   0   6  13        5.83        7.38      3.80 o 
   1   6  13       22.83       23.16      4.24 o 
   2   6  13       22.72       22.31      4.29 o 
   3   6  13        0.99       -0.74      3.53 o 
   4   6  13        5.94       -3.10      4.85 o 
   5   6  13        1.36       -0.17      4.19 o 
   6   6  13       13.22       13.94      5.12 o 
   7   6  13        0.06       -4.42      4.42 o 
   8   6  13        0.58        2.39      4.73 o 
 -14   7  13        0.06      -11.55     13.70 o 
 -13   7  13        1.03       -0.22     17.51 o 
 -12   7  13        3.69       -2.38      7.51 o 
 -11   7  13       34.52       41.59      9.36 o 
 -10   7  13        1.73        4.77      5.69 o 
  -9   7  13       43.25       45.21      7.90 o 
  -8   7  13       40.75       43.04      6.69 o 
  -7   7  13       36.04       22.22      5.87 o 
  -6   7  13        7.19       -3.41      4.83 o 
  -5   7  13        2.00        1.89      4.63 o 
  -4   7  13       20.97       14.57      5.18 o 
  -3   7  13       21.35       25.46      6.17 o 
  -2   7  13       35.89       36.51      6.47 o 
  -1   7  13        4.57       -1.49      4.03 o 
   0   7  13        5.16        5.96      4.65 o 
   1   7  13        7.38        3.87      3.96 o 
   2   7  13       11.35       11.33      4.21 o 
   3   7  13        4.69        8.59      4.20 o 
   4   7  13       14.21        8.76      5.48 o 
   5   7  13        0.44       -5.08      5.08 o 
   6   7  13        0.24        2.14      5.29 o 
   7   7  13        4.75        5.66      6.75 o 
 -12   8  13        2.18       13.49      9.66 o 
 -11   8  13        0.24       -2.90      7.18 o 
 -10   8  13        2.82        6.18      7.82 o 
  -9   8  13        2.97       -6.18      6.18 o 
  -8   8  13       11.54        4.95      6.30 o 
  -7   8  13       23.92       26.88      6.38 o 
  -6   8  13        1.16        2.97      5.37 o 
  -5   8  13       13.96        6.82      5.89 o 
  -4   8  13       54.70       42.57      9.76 o 
  -3   8  13       11.60       18.26      6.57 o 
  -2   8  13        2.78        7.45      6.51 o 
  -1   8  13       35.98       35.71      6.81 o 
   0   8  13        3.11        1.60      4.23 o 
   1   8  13        8.08       10.90      5.82 o 
   2   8  13        5.05        2.55      4.83 o 
   3   8  13       13.79       18.82      9.55 o 
   4   8  13        2.98       -0.46      5.46 o 
   5   8  13        0.79       -4.60      6.31 o 
   6   8  13        0.42       -5.70      5.70 o 
 -10   9  13        0.60       -0.68      8.26 o 
  -9   9  13        0.48       -7.61      7.61 o 
  -8   9  13        0.34        8.06      7.68 o 
  -7   9  13        0.01       -6.32      6.62 o 
  -6   9  13       18.88        4.24      9.32 o 
  -5   9  13       12.48       18.80      9.84 o 
  -4   9  13       31.84       19.97     17.99 o 
  -3   9  13        3.97       12.49      8.56 o 
  -2   9  13        1.56        0.64      7.72 o 
  -1   9  13        0.32        2.21      7.78 o 
   0   9  13        4.98        5.24      6.37 o 
   1   9  13        2.17        0.92      9.31 o 
   2   9  13        1.99        6.34      8.03 o 
   3   9  13        0.23       -2.55      5.78 o 
   4   9  13        4.14       -1.84      6.23 o 
  -7  10  13        3.68       -9.87      9.87 o 
  -6  10  13        0.01       -9.64      9.64 o 
  -5  10  13       12.38        3.47     20.99 o 
  -4  10  13        1.57       -8.22      8.22 o 
  -3  10  13        0.56       -2.05     13.37 o 
  -2  10  13        0.73        1.28     11.75 o 
  -1  10  13        0.96        5.87      8.71 o 
   0  10  13        0.01       -6.44      8.04 o 
 -16   0  14        3.93        6.84      8.46 o 
 -14   0  14       23.11       25.66      9.73 o 
 -12   0  14        0.19       10.69     11.75 o 
 -10   0  14        1.70       -1.29      6.02 o 
  -8   0  14     1447.18     1308.50     38.17 o 
  -6   0  14      171.35      168.03     19.33 o 
  -4   0  14      143.14      142.44      5.84 o 
  -2   0  14      277.23      273.20      7.45 o 
   0   0  14       78.85      100.15      6.20 o 
   2   0  14       31.75       41.49      5.30 o 
   4   0  14      126.02      124.70      8.25 o 
   6   0  14      404.19      394.36     22.35 o 
   8   0  14       28.88       31.69     15.75 o 
  10   0  14        1.62       -5.40     13.15 o 
 -17   1  14        2.84       18.00     10.19 o 
 -16   1  14       15.35       19.45      7.13 o 
 -15   1  14        3.57        3.58      5.84 o 
 -14   1  14        0.18        3.04      5.52 o 
 -13   1  14        9.09        0.97      7.73 o 
 -12   1  14       72.73       69.22      7.39 o 
 -11   1  14      134.13      133.51     12.28 o 
 -10   1  14      128.48      122.94      7.78 o 
  -9   1  14      178.08      187.65      8.73 o 
  -8   1  14      178.12      174.72      8.25 o 
  -7   1  14        7.42        1.58      3.34 o 
  -6   1  14       57.15       65.52      4.30 o 
  -5   1  14        2.91       -0.53      2.11 o 
  -4   1  14       20.30       15.29      2.29 o 
  -3   1  14      369.09      370.77      6.55 o 
  -2   1  14       80.01       88.30      3.43 o 
  -1   1  14      100.19      103.54      3.48 o 
   0   1  14        6.33        7.54      2.10 o 
   1   1  14        7.36        8.08      2.16 o 
   2   1  14       24.13       22.52      3.21 o 
   3   1  14       13.26        9.27      2.36 o 
   4   1  14        1.10        4.42      4.15 o 
   5   1  14        3.04        5.89      4.47 o 
   6   1  14        0.47        2.26      5.45 o 
   7   1  14       12.19        9.49      7.29 o 
   8   1  14        1.15        0.54     16.98 o 
   9   1  14        1.45        1.46      9.73 o 
  10   1  14        0.36       -1.93     10.63 o 
 -17   2  14        2.73       12.65     10.26 o 
 -16   2  14        3.97        5.25     10.54 o 
 -15   2  14        0.14        4.21      5.83 o 
 -14   2  14        2.04        6.22      5.63 o 
 -13   2  14       37.50       38.56      6.55 o 
 -12   2  14        2.55        4.00      5.02 o 
 -11   2  14      302.13      317.70     12.13 o 
 -10   2  14       23.36       28.92      5.52 o 
  -9   2  14      513.01      457.58     12.35 o 
  -8   2  14        0.40       -3.34      3.34 o 
  -7   2  14        4.21        8.52      3.64 o 
  -6   2  14        0.20        1.58      2.92 o 
  -5   2  14      160.83      166.36      5.65 o 
  -4   2  14       23.74       18.38      2.49 o 
  -3   2  14        8.63        6.37      2.07 o 
  -2   2  14      220.63      209.42      5.43 o 
  -1   2  14       62.07       73.69      3.18 o 
   0   2  14       42.53       39.49      2.86 o 
   1   2  14       58.19       51.16      3.97 o 
   2   2  14       12.96        7.77      2.59 o 
   3   2  14       38.36       37.06      2.92 o 
   4   2  14       27.66       17.35      5.47 o 
   5   2  14       20.12       15.58      5.66 o 
   6   2  14        0.10       -4.28      5.40 o 
   7   2  14       41.85       54.18      7.45 o 
   8   2  14       19.80       -1.56     13.02 o 
   9   2  14       34.30       58.84      8.51 o 
  10   2  14        3.79       -7.87     13.67 o 
 -17   3  14        0.07       22.02     10.87 o 
 -16   3  14        0.16       -5.36      7.15 o 
 -15   3  14        6.33       21.88      7.03 o 
 -14   3  14       23.08       20.95      6.38 o 
 -13   3  14       32.51       24.57      6.28 o 
 -12   3  14       72.92       78.07      6.57 o 
 -11   3  14       42.75       44.46      5.53 o 
 -10   3  14       89.57       66.44      5.97 o 
  -9   3  14      117.65      119.93      7.00 o 
  -8   3  14      329.19      313.40     10.16 o 
  -7   3  14       32.93       38.62      5.43 o 
  -6   3  14       38.78       42.72      4.24 o 
  -5   3  14       69.52       63.84      5.38 o 
  -4   3  14       45.30       48.81      3.38 o 
  -3   3  14       64.15       64.09      3.03 o 
  -2   3  14       49.56       55.23      3.06 o 
  -1   3  14       37.72       36.16      2.91 o 
   0   3  14       16.70       15.18      3.26 o 
   1   3  14       72.01       72.32      5.21 o 
   2   3  14       64.58       63.24      4.35 o 
   3   3  14        2.67        6.30      3.02 o 
   4   3  14        2.35       -5.42      5.55 o 
   5   3  14        0.88       -3.95      5.52 o 
   6   3  14       10.13        5.76      6.24 o 
   7   3  14       13.52        5.65      6.52 o 
   8   3  14       16.40       21.03     16.75 o 
   9   3  14       32.51       35.39      9.60 o 
  10   3  14       12.86        8.26     16.27 o 
 -16   4  14       11.22        0.31      7.90 o 
 -15   4  14        6.15        1.36      8.16 o 
 -14   4  14        1.66        7.95      6.29 o 
 -13   4  14       32.39       25.72      6.49 o 
 -12   4  14        6.09       12.94      4.96 o 
 -11   4  14        1.77        9.91      4.80 o 
 -10   4  14       11.94       10.17      4.63 o 
  -9   4  14      138.09      164.04      7.95 o 
  -8   4  14      149.28      141.78      6.71 o 
  -7   4  14        0.84        0.70      3.50 o 
  -6   4  14      157.42      148.09      6.32 o 
  -5   4  14        0.31       -3.07      3.07 o 
  -4   4  14       64.72       60.98      3.87 o 
  -3   4  14       37.71       48.44      4.08 o 
  -2   4  14        5.16        6.07      2.03 o 
  -1   4  14      195.21      184.81      9.95 o 
   0   4  14        1.89       -0.04      3.27 o 
   1   4  14       94.29       78.40      5.00 o 
   2   4  14       95.93       93.71      5.27 o 
   3   4  14       44.28       40.93      4.28 o 
   4   4  14       16.15       10.78      3.69 o 
   5   4  14       15.03       16.75      6.67 o 
   6   4  14        0.74        5.29      7.14 o 
   7   4  14       19.49       29.60      7.77 o 
   8   4  14        7.45       17.31     12.70 o 
   9   4  14        9.55       29.42     17.60 o 
 -16   5  14        4.07        5.40     10.45 o 
 -15   5  14        0.82       -5.85      7.81 o 
 -14   5  14       17.31       23.53      7.94 o 
 -13   5  14       11.20       22.26      6.92 o 
 -12   5  14       14.66        2.19      5.93 o 
 -11   5  14        0.35       -3.74      5.04 o 
 -10   5  14       11.63       10.44      4.24 o 
  -9   5  14      314.66      305.58      9.68 o 
  -8   5  14       62.67       75.63      5.59 o 
  -7   5  14      191.87      207.83      7.76 o 
  -6   5  14       27.00       34.76      4.91 o 
  -5   5  14      176.66      169.68      7.53 o 
  -4   5  14        0.22       -3.27      3.55 o 
  -3   5  14      117.41      124.13      6.43 o 
  -2   5  14       57.90       52.25      6.06 o 
  -1   5  14       32.77       32.04      4.99 o 
   0   5  14      116.45      114.48      6.28 o 
   1   5  14        3.07        1.87      3.51 o 
   2   5  14        0.00       -1.92      3.39 o 
   3   5  14       26.03       28.12      4.31 o 
   4   5  14        0.75        1.43      3.51 o 
   5   5  14        2.31        0.73      3.53 o 
   6   5  14       11.51        9.88      4.85 o 
   7   5  14        1.64       -6.05      7.30 o 
   8   5  14        0.53       -7.08      8.93 o 
 -15   6  14        4.88        6.52      8.74 o 
 -14   6  14       12.27       24.86      9.92 o 
 -13   6  14        4.90        6.79      7.05 o 
 -12   6  14        2.76        0.39      6.33 o 
 -11   6  14       19.72       14.48      5.80 o 
 -10   6  14       10.18       -0.16      5.26 o 
  -9   6  14       11.13        3.49      5.54 o 
  -8   6  14       25.86       28.25      5.27 o 
  -7   6  14       41.41       46.95      5.63 o 
  -6   6  14       27.40       34.29      5.12 o 
  -5   6  14       17.94       19.64      4.66 o 
  -4   6  14       29.99       30.53      4.93 o 
  -3   6  14       79.87       71.35      6.56 o 
  -2   6  14        5.24        7.21      5.06 o 
  -1   6  14       63.40       55.77      5.18 o 
   0   6  14       20.77       17.42      5.98 o 
   1   6  14        0.08        1.17      3.73 o 
   2   6  14       11.31       10.80      4.13 o 
   3   6  14        2.45       -0.40      4.26 o 
   4   6  14        8.21        7.34      6.29 o 
   5   6  14       40.68       52.96      6.29 o 
   6   6  14        5.99        0.28      4.76 o 
   7   6  14        2.09       -4.66      9.07 o 
 -13   7  14        0.89       -7.46      9.09 o 
 -12   7  14        0.49       -6.90      6.90 o 
 -11   7  14       10.41        8.48      7.35 o 
 -10   7  14        0.04       -3.15      5.78 o 
  -9   7  14        1.38        8.83      5.54 o 
  -8   7  14        0.01        3.29      5.18 o 
  -7   7  14        3.02        0.51      5.16 o 
  -6   7  14       15.67       15.67      5.47 o 
  -5   7  14        2.59       -4.59      4.59 o 
  -4   7  14        0.06       -1.66      5.29 o 
  -3   7  14        0.97       -2.94      4.99 o 
  -2   7  14       30.73       35.49      6.41 o 
  -1   7  14       10.44        4.95      4.81 o 
   0   7  14        5.97       11.58      4.24 o 
   1   7  14        5.21        8.84      4.37 o 
   2   7  14        5.41        4.90      4.38 o 
   3   7  14        2.38        3.18      5.39 o 
   4   7  14        0.00       -6.23      6.23 o 
   5   7  14       17.83       12.74      6.97 o 
   6   7  14        0.82       -3.06      6.90 o 
 -12   8  14        6.42       11.03     16.95 o 
 -11   8  14        4.24       -6.71      7.68 o 
 -10   8  14        7.62        3.43      7.81 o 
  -9   8  14        8.60        7.63      7.33 o 
  -8   8  14       17.36        9.29      7.63 o 
  -7   8  14        0.02       -0.51      5.58 o 
  -6   8  14        1.83       -4.67      7.11 o 
  -5   8  14        2.52        4.95      6.10 o 
  -4   8  14       22.46       28.89      6.78 o 
  -3   8  14        0.00        3.40      6.05 o 
  -2   8  14        4.68        0.14      7.32 o 
  -1   8  14        3.70        8.81      6.01 o 
   0   8  14       11.99       13.19      6.34 o 
   1   8  14       13.50       14.95      6.59 o 
   2   8  14        3.70        5.92      5.98 o 
   3   8  14        0.12        3.75      5.73 o 
   4   8  14        1.51        6.57      8.31 o 
   5   8  14        1.80       -2.54      6.03 o 
 -10   9  14        8.18       17.08      9.17 o 
  -9   9  14        0.55       -3.01      7.92 o 
  -8   9  14        0.24        5.74      9.67 o 
  -7   9  14        0.98      -12.82     12.82 o 
  -6   9  14       18.88       19.98      9.79 o 
  -5   9  14        0.42       -1.15      8.82 o 
  -4   9  14        1.52        7.52      9.44 o 
  -3   9  14        6.09        7.36      8.73 o 
  -2   9  14        3.84       -5.86      7.80 o 
  -1   9  14        2.96        0.26      6.20 o 
   0   9  14        4.76        6.18      7.79 o 
   1   9  14        2.72       -7.50      7.50 o 
   2   9  14        1.19       -9.31     11.39 o 
  -5  10  14        3.86       19.26     10.05 o 
  -4  10  14        3.60        8.17      9.45 o 
  -3  10  14        2.61       -1.78      8.90 o 
  -2  10  14        3.47       -8.01      8.01 o 
 -17   0  15        3.51       14.06     13.54 o 
 -15   0  15        0.63        3.87      8.81 o 
 -13   0  15        0.90        3.76      7.20 o 
 -11   0  15      141.27      116.95     17.35 o 
  -9   0  15     1412.22     1352.57     42.63 o 
  -7   0  15      181.94      184.17     11.58 o 
  -5   0  15      685.46      657.72     15.58 o 
  -3   0  15     1000.16      984.11     20.50 o 
  -1   0  15      133.92      119.31      7.00 o 
   1   0  15       12.93       12.53      7.51 o 
   3   0  15      151.22      164.24      8.47 o 
   5   0  15      238.87      252.45     18.13 o 
   7   0  15        0.09       -1.82     11.97 o 
   9   0  15        5.26      -12.10     12.10 o 
 -17   1  15        0.00       20.11     10.72 o 
 -16   1  15        2.64        8.77      6.69 o 
 -15   1  15        3.66        7.82      6.20 o 
 -14   1  15        0.70        5.24      5.81 o 
 -13   1  15        0.79       -0.09      5.06 o 
 -12   1  15       33.45       33.95      6.12 o 
 -11   1  15       78.38       72.22      7.17 o 
 -10   1  15        0.81        1.39      4.62 o 
  -9   1  15       30.44       29.82      5.50 o 
  -8   1  15       66.80       58.00      5.34 o 
  -7   1  15        4.64        6.47      3.69 o 
  -6   1  15      754.42      741.67     14.23 o 
  -5   1  15      360.19      329.27      7.38 o 
  -4   1  15      480.47      468.51      9.47 o 
  -3   1  15      297.09      277.96      6.86 o 
  -2   1  15       57.02       52.98      4.58 o 
  -1   1  15       14.04       12.74      2.97 o 
   0   1  15       28.85       29.22      3.47 o 
   1   1  15      103.72      104.52      4.33 o 
   2   1  15       39.00       38.26      3.76 o 
   3   1  15       76.92       77.12      6.55 o 
   4   1  15        1.54       -5.99      5.99 o 
   5   1  15       31.80       21.14      4.96 o 
   6   1  15       28.15       28.29      9.47 o 
   7   1  15       12.80       27.68     10.61 o 
   8   1  15        0.48        1.63     12.72 o 
   9   1  15        0.02        7.13     10.46 o 
 -17   2  15        0.55       15.33     10.54 o 
 -16   2  15        0.02       -5.85      5.85 o 
 -15   2  15        0.43        5.81      6.20 o 
 -14   2  15        0.29        3.58      5.80 o 
 -13   2  15        3.56        1.66      5.45 o 
 -12   2  15        3.27       -0.46      4.95 o 
 -11   2  15       41.58       37.54      6.25 o 
 -10   2  15       10.17       10.04      4.57 o 
  -9   2  15      209.16      189.44      8.25 o 
  -8   2  15       35.25       33.19      4.83 o 
  -7   2  15      628.91      605.58     12.83 o 
  -6   2  15      465.45      447.82     10.53 o 
  -5   2  15       83.80       81.80      4.20 o 
  -4   2  15      529.98      506.20     10.01 o 
  -3   2  15        4.83        3.43      2.54 o 
  -2   2  15      362.33      359.92      8.57 o 
  -1   2  15       64.75       82.34      4.94 o 
   0   2  15       70.29       71.84      3.85 o 
   1   2  15       97.11       89.21      4.80 o 
   2   2  15        9.35        2.60      3.11 o 
   3   2  15      207.24      188.66      6.24 o 
   4   2  15       35.26       44.29      6.17 o 
   5   2  15        3.59       -2.37      5.18 o 
   6   2  15       28.89       26.81      7.56 o 
   7   2  15        1.04        7.43      8.16 o 
   8   2  15       32.69       51.60     16.92 o 
   9   2  15        0.00       17.24      6.94 o 
 -16   3  15        0.00        0.90      7.66 o 
 -15   3  15        1.57        1.63      6.01 o 
 -14   3  15       18.65       16.51      6.55 o 
 -13   3  15        0.24        2.09      4.65 o 
 -12   3  15        1.15        6.19      4.65 o 
 -11   3  15       47.10       46.97      5.79 o 
 -10   3  15       17.65       12.44      4.59 o 
  -9   3  15        2.37        0.15      4.10 o 
  -8   3  15       11.60       18.45      4.06 o 
  -7   3  15      536.64      552.02     12.40 o 
  -6   3  15       45.54       38.02      4.29 o 
  -5   3  15      381.17      369.28      8.89 o 
  -4   3  15      223.21      217.69      9.11 o 
  -3   3  15      101.61       91.99      4.59 o 
  -2   3  15       14.67       13.55      2.67 o 
  -1   3  15       15.73       23.86      4.65 o 
   0   3  15        3.11       -2.51      2.99 o 
   1   3  15       51.37       46.58      4.17 o 
   2   3  15      101.04       99.21      6.13 o 
   3   3  15        4.95        3.76      3.09 o 
   4   3  15        3.34        7.88      5.84 o 
   5   3  15        0.37       -2.44      8.43 o 
   6   3  15        4.32        2.70     13.25 o 
   7   3  15        0.30       -6.44      6.44 o 
   8   3  15       17.39        8.51     15.20 o 
   9   3  15        3.91       31.34     20.30 o 
 -16   4  15        8.06       19.11      8.58 o 
 -15   4  15        6.20       12.41      6.89 o 
 -14   4  15        1.49       -2.82      6.56 o 
 -13   4  15        0.01        0.15      5.68 o 
 -12   4  15       15.53        5.23      5.54 o 
 -11   4  15        1.40        1.39      4.48 o 
 -10   4  15       24.11       38.17      5.58 o 
  -9   4  15        0.01        3.60      4.39 o 
  -8   4  15        5.54        4.73      3.88 o 
  -7   4  15      224.59      211.80     10.85 o 
  -6   4  15       94.49       83.21      7.03 o 
  -5   4  15       30.32       31.08      3.53 o 
  -4   4  15        0.94       -1.97      2.62 o 
  -3   4  15        0.53       -2.44      2.52 o 
  -2   4  15       11.67       17.25      3.51 o 
  -1   4  15       50.62       53.39      4.49 o 
   0   4  15       78.32       69.76      4.88 o 
   1   4  15       74.76       80.43      5.14 o 
   2   4  15        9.23        5.12      3.48 o 
   3   4  15        6.82        6.82      3.43 o 
   4   4  15        0.11       -4.18      4.18 o 
   5   4  15        1.32       -4.91      5.92 o 
   6   4  15       13.71       25.47      7.61 o 
   7   4  15        3.40       18.79      7.82 o 
   8   4  15        0.27        1.57     23.30 o 
 -15   5  15        0.36        7.64      8.14 o 
 -14   5  15        0.08       -3.87      6.49 o 
 -13   5  15        0.01        4.27      6.41 o 
 -12   5  15        4.16        6.75      5.94 o 
 -11   5  15        0.00       -5.21      5.21 o 
 -10   5  15       57.33       59.25      6.14 o 
  -9   5  15       14.68       22.19      5.08 o 
  -8   5  15       33.74       36.33      5.20 o 
  -7   5  15       14.56       14.92      4.70 o 
  -6   5  15      110.70      120.29      7.01 o 
  -5   5  15        0.87       -3.62      3.62 o 
  -4   5  15        0.00        1.49      4.36 o 
  -3   5  15       97.08       87.58      6.79 o 
  -2   5  15        0.22        4.12      4.17 o 
  -1   5  15        4.48        5.06      3.47 o 
   0   5  15       34.06       42.73      4.63 o 
   1   5  15        2.15       -1.02      3.89 o 
   2   5  15        4.48        8.86      4.00 o 
   3   5  15        1.15       -2.34      3.53 o 
   4   5  15        0.24       -1.50      4.16 o 
   5   5  15       15.43       14.21      4.25 o 
   6   5  15        0.70       -6.81      6.81 o 
   7   5  15        2.02        1.80      7.65 o 
 -14   6  15        0.98       -3.59     16.01 o 
 -13   6  15        5.48        4.68      8.27 o 
 -12   6  15        0.42       -6.74      6.74 o 
 -11   6  15        0.13       -5.39      5.39 o 
 -10   6  15        1.62       -3.97      5.10 o 
  -9   6  15        2.52        7.99      6.42 o 
  -8   6  15       29.00       22.08      5.16 o 
  -7   6  15        3.64        5.30      4.44 o 
  -6   6  15        7.09        0.04      4.20 o 
  -5   6  15        0.13        7.96      4.93 o 
  -4   6  15        0.61       -3.83      4.58 o 
  -3   6  15        0.83       -2.26      4.51 o 
  -2   6  15       45.28       46.91      5.67 o 
  -1   6  15        5.57        5.38      5.13 o 
   0   6  15        0.06       -2.05      3.74 o 
   1   6  15        4.68        3.44      4.11 o 
   2   6  15        3.25       -4.36      5.35 o 
   3   6  15        0.07       -0.72      4.10 o 
   4   6  15        0.97       15.65      7.11 o 
   5   6  15        2.16        4.64      4.82 o 
   6   6  15        0.68       -2.72      4.55 o 
 -13   7  15        0.00       -5.94      9.73 o 
 -12   7  15        4.43       -3.30      7.89 o 
 -11   7  15        0.00        0.44      7.46 o 
 -10   7  15        0.34        0.51      7.35 o 
  -9   7  15        5.60       -1.38      6.57 o 
  -8   7  15        3.43        3.05      5.29 o 
  -7   7  15       15.97        9.54      6.82 o 
  -6   7  15       22.88       21.09      6.84 o 
  -5   7  15        0.00        1.33      5.56 o 
  -4   7  15        9.92       15.04      6.23 o 
  -3   7  15       25.89       13.70      5.98 o 
  -2   7  15        0.92       -4.29      4.29 o 
  -1   7  15       14.83       17.19      5.20 o 
   0   7  15       35.53       37.45      6.06 o 
   1   7  15        6.67        5.24      5.59 o 
   2   7  15        0.17        1.14      6.32 o 
   3   7  15        1.20        3.26      4.78 o 
   4   7  15        0.00       -5.19      5.19 o 
   5   7  15        0.09       -3.66      5.43 o 
 -11   8  15        0.10       -2.44      8.12 o 
 -10   8  15        1.05       11.63      8.27 o 
  -9   8  15        7.78       -2.07      9.44 o 
  -8   8  15        0.08       -7.77      7.77 o 
  -7   8  15        3.85        2.19      8.82 o 
  -6   8  15        0.06       -4.37      8.35 o 
  -5   8  15       21.03       21.83      9.47 o 
  -4   8  15        7.35       -3.81      7.55 o 
  -3   8  15        0.24       -3.09      8.52 o 
  -2   8  15        0.55       -4.10      5.67 o 
  -1   8  15       11.83        6.24      6.39 o 
   0   8  15       14.64        4.22      6.43 o 
   1   8  15        6.37        3.88      7.20 o 
   2   8  15        0.00       -6.35      6.35 o 
   3   8  15        2.64        9.92      7.43 o 
  -9   9  15        0.64       -8.47      8.47 o 
  -8   9  15        0.00       -8.49      9.55 o 
  -7   9  15        0.76       -6.40      9.19 o 
  -6   9  15        3.15       21.13     10.49 o 
  -5   9  15        0.17      -10.51     10.51 o 
  -4   9  15        2.22       -8.84     12.82 o 
  -3   9  15        0.51        3.59      8.20 o 
  -2   9  15        0.31       -5.78      5.78 o 
  -1   9  15        0.39        6.05      7.73 o 
   0   9  15        0.06       -2.97      7.92 o 
   1   9  15        1.66       -8.89     11.71 o 
 -16   0  16        1.79       -4.24      8.60 o 
 -14   0  16        0.01       -0.39      7.78 o 
 -12   0  16       54.35       57.38     12.14 o 
 -10   0  16      282.00      235.97     36.46 o 
  -8   0  16       93.98      102.20     13.70 o 
  -6   0  16      274.70      259.50     14.95 o 
  -4   0  16        0.98       13.82      4.81 o 
  -2   0  16      768.69      738.28     19.59 o 
   0   0  16      676.13      707.56     19.97 o 
   2   0  16        9.26        5.19      4.27 o 
   4   0  16      102.26       99.81      7.28 o 
   6   0  16       30.82       10.57     10.12 o 
   8   0  16        9.34       -3.32     13.86 o 
 -17   1  16        1.33        4.27      9.71 o 
 -16   1  16        2.98       -0.77      6.76 o 
 -15   1  16        7.47       22.11      8.45 o 
 -14   1  16       19.90       20.14      6.28 o 
 -13   1  16       25.17       25.39      8.72 o 
 -12   1  16        7.01        6.42      5.13 o 
 -11   1  16        1.97        0.05      4.65 o 
 -10   1  16       21.00       20.47      6.43 o 
  -9   1  16      397.42      356.20     12.54 o 
  -8   1  16       34.81       28.33      4.71 o 
  -7   1  16      467.03      459.23     10.93 o 
  -6   1  16        1.93       -0.89      3.00 o 
  -5   1  16      363.42      372.34      8.69 o 
  -4   1  16       14.99       15.64      3.46 o 
  -3   1  16       15.10       17.02      3.40 o 
  -2   1  16       95.15       93.09      5.41 o 
  -1   1  16      221.73      204.66      6.66 o 
   0   1  16       12.47       14.28      3.17 o 
   1   1  16       13.34       14.81      3.04 o 
   2   1  16        3.88        3.17      3.14 o 
   3   1  16       75.11       71.79      5.36 o 
   4   1  16       31.90       38.35      5.90 o 
   5   1  16       52.37       52.77      6.37 o 
   6   1  16        0.64        8.57      4.91 o 
   7   1  16        0.10       -5.35     11.66 o 
   8   1  16        1.35       -9.97      9.97 o 
 -16   2  16        0.87       -2.04      8.43 o 
 -15   2  16        3.34        1.91      6.19 o 
 -14   2  16       15.81        4.49      5.85 o 
 -13   2  16        0.16        9.40      5.81 o 
 -12   2  16       22.99       17.80      5.98 o 
 -11   2  16        2.55       -3.96      3.96 o 
 -10   2  16      115.16      116.59      8.90 o 
  -9   2  16        0.00        1.16      4.11 o 
  -8   2  16       14.94       18.38      4.03 o 
  -7   2  16      212.47      224.75      7.80 o 
  -6   2  16      175.64      180.68      6.58 o 
  -5   2  16      118.01      122.49      5.25 o 
  -4   2  16       17.27       14.47      3.44 o 
  -3   2  16       75.85       77.07      4.63 o 
  -2   2  16       34.61       44.42      3.98 o 
  -1   2  16       81.98       91.41      5.80 o 
   0   2  16       73.88       78.32      4.18 o 
   1   2  16      128.92      131.71      5.85 o 
   2   2  16      301.42      312.31      8.52 o 
   3   2  16        5.54        1.75      2.85 o 
   4   2  16        0.01       -4.97      4.97 o 
   5   2  16        1.73        5.80      5.47 o 
   6   2  16        0.03        5.82      6.10 o 
   7   2  16       41.87       50.24      7.93 o 
   8   2  16       25.16       28.89     16.72 o 
 -16   3  16       10.39       24.94      9.14 o 
 -15   3  16        0.30        1.36      7.87 o 
 -14   3  16       16.20       17.84      6.75 o 
 -13   3  16        0.03       -1.87      4.72 o 
 -12   3  16        0.01       -0.78      4.50 o 
 -11   3  16        0.39        4.22      4.62 o 
 -10   3  16       64.78       57.25      6.84 o 
  -9   3  16        1.18        3.74      3.85 o 
  -8   3  16        0.94       -3.16      4.07 o 
  -7   3  16       27.75       24.87      4.74 o 
  -6   3  16      138.97      142.17      7.07 o 
  -5   3  16      185.67      193.87     10.49 o 
  -4   3  16      366.57      367.02      9.24 o 
  -3   3  16        5.20       -1.35      2.78 o 
  -2   3  16       62.32       60.41      3.83 o 
  -1   3  16        2.58       -2.29      3.06 o 
   0   3  16       63.54       63.83      4.71 o 
   1   3  16        2.39       -3.45      3.54 o 
   2   3  16        8.32        4.46      3.34 o 
   3   3  16        1.53       -0.84      2.95 o 
   4   3  16        0.15       -4.30      5.46 o 
   5   3  16        0.35       -6.88      7.98 o 
   6   3  16        2.67       10.94      6.71 o 
   7   3  16       46.55       47.05      8.75 o 
   8   3  16        6.81       12.04      8.35 o 
 -16   4  16       14.92       27.56     11.69 o 
 -15   4  16        1.86        0.59      6.98 o 
 -14   4  16        0.28        3.74      6.34 o 
 -13   4  16       11.79       17.14      6.64 o 
 -12   4  16       18.79       23.27      6.08 o 
 -11   4  16       31.80       25.38      6.10 o 
 -10   4  16       11.18       14.34      4.88 o 
  -9   4  16        0.14        0.07      4.17 o 
  -8   4  16        1.67       -1.85      4.00 o 
  -7   4  16       62.98       55.44      7.03 o 
  -6   4  16       22.44       12.85      4.42 o 
  -5   4  16       33.22       40.62      4.55 o 
  -4   4  16       96.00      101.03      7.02 o 
  -3   4  16        1.58        1.48      3.92 o 
  -2   4  16       39.22       45.89      5.53 o 
  -1   4  16        0.16       -1.61      3.30 o 
   0   4  16       43.37       34.44      4.30 o 
   1   4  16        0.57       -3.34      3.34 o 
   2   4  16       26.11       19.86      3.97 o 
   3   4  16        1.65       -2.04      3.36 o 
   4   4  16        7.36       14.91      6.59 o 
   5   4  16       14.90       15.07      7.13 o 
   6   4  16        0.02        0.06      6.91 o 
   7   4  16        1.70       -2.58      7.48 o 
 -15   5  16        0.98        1.90      9.84 o 
 -14   5  16        2.78        2.22      7.62 o 
 -13   5  16        0.00       -7.54      8.94 o 
 -12   5  16       18.85       21.36      7.81 o 
 -11   5  16        0.62       -5.03      5.03 o 
 -10   5  16        5.48        2.91      4.62 o 
  -9   5  16       11.53       13.51      4.61 o 
  -8   5  16      111.83      119.62      7.35 o 
  -7   5  16        0.26        2.94      4.13 o 
  -6   5  16       17.02       11.43      4.95 o 
  -5   5  16        6.61        1.46      4.63 o 
  -4   5  16       25.96       24.54      5.38 o 
  -3   5  16       10.94       17.15      4.63 o 
  -2   5  16       76.79       84.88      6.33 o 
  -1   5  16       24.38       24.80      4.82 o 
   0   5  16        5.97        6.63      3.87 o 
   1   5  16        5.91        6.03      4.07 o 
   2   5  16        9.64       10.56      4.02 o 
   3   5  16        6.58       -0.96      3.90 o 
   4   5  16        0.83       -0.67      3.89 o 
   5   5  16        4.56        2.70      7.82 o 
   6   5  16        1.15        3.61      7.59 o 
 -14   6  16        7.92       -0.52     10.46 o 
 -13   6  16        7.50       10.11      8.02 o 
 -12   6  16        2.45       -0.10     12.54 o 
 -11   6  16        0.00       -6.75      6.75 o 
 -10   6  16        8.94       13.38      7.28 o 
  -9   6  16       42.96       37.67      6.68 o 
  -8   6  16        0.01        1.39      5.10 o 
  -7   6  16        0.20       -1.81      4.89 o 
  -6   6  16       21.21       22.10      8.33 o 
  -5   6  16       47.52       31.70      6.01 o 
  -4   6  16       13.10       11.72      6.74 o 
  -3   6  16        5.31       10.70      5.27 o 
  -2   6  16        3.50       -1.62      4.37 o 
  -1   6  16        0.10        1.40      6.73 o 
   0   6  16       24.74       21.54      5.35 o 
   1   6  16        0.98       -3.14      4.45 o 
   2   6  16        4.72        6.30      4.31 o 
   3   6  16        2.30        2.75      4.67 o 
   4   6  16       12.29        6.03      4.68 o 
   5   6  16        0.67        0.44      4.48 o 
 -12   7  16        0.01        2.67      7.81 o 
 -11   7  16        0.18        0.84      7.44 o 
 -10   7  16        1.60       -8.56      8.56 o 
  -9   7  16        0.49        1.84      8.82 o 
  -8   7  16       42.71       61.06     17.67 o 
  -7   7  16        2.81       -7.41      7.41 o 
  -6   7  16       18.36        0.29     12.15 o 
  -5   7  16        0.68        6.17      6.15 o 
  -4   7  16       15.70        8.04      7.91 o 
  -3   7  16        0.07        0.90      5.94 o 
  -2   7  16        0.30       -2.04      5.27 o 
  -1   7  16       31.58       19.02      6.78 o 
   0   7  16        0.26       -5.44      5.64 o 
   1   7  16        2.26        2.46      5.61 o 
   2   7  16        0.65       -3.75      6.65 o 
   3   7  16        3.44        0.00      6.37 o 
   4   7  16        0.00       -3.39      5.55 o 
 -10   8  16        2.33       -3.30     13.05 o 
  -9   8  16        0.33        0.14      9.16 o 
  -8   8  16        0.02       -0.73      8.85 o 
  -7   8  16        3.92       -1.40      9.47 o 
  -6   8  16       18.64       16.23     14.02 o 
  -5   8  16        0.58       -7.67      7.67 o 
  -4   8  16       11.14       15.51      8.31 o 
  -3   8  16        0.84        7.70      8.21 o 
  -2   8  16       21.72       32.02      8.94 o 
  -1   8  16        2.37        2.10      6.40 o 
   0   8  16        1.72       -5.35      7.27 o 
   1   8  16        0.04       -3.00      6.26 o 
   2   8  16        0.03       -7.34      8.88 o 
  -7   9  16        3.04       -8.48     22.52 o 
  -6   9  16        0.06       -8.43      8.43 o 
  -5   9  16        1.10        8.57      9.20 o 
  -4   9  16        1.74        0.69      8.66 o 
  -3   9  16        0.00        4.69      8.49 o 
  -2   9  16        1.04       -1.56      8.10 o 
  -1   9  16        7.46        5.47      7.06 o 
 -15   0  17        8.90       14.75      9.77 o 
 -13   0  17        0.04        3.98      9.11 o 
 -11   0  17        1.91        0.82      6.44 o 
  -9   0  17       24.77       39.83      8.06 o 
  -7   0  17      446.90      446.27     15.56 o 
  -5   0  17       26.06       29.51      5.84 o 
  -3   0  17      151.36      148.91     13.48 o 
  -1   0  17       22.53       20.23      4.92 o 
   1   0  17        6.09        4.57      4.30 o 
   3   0  17      106.59      110.08      8.51 o 
   5   0  17       65.49       61.93     15.49 o 
   7   0  17        3.07        5.14     12.88 o 
 -16   1  17        2.60        5.33      6.96 o 
 -15   1  17        1.65       -4.75      5.99 o 
 -14   1  17        0.74        1.43      5.70 o 
 -13   1  17        8.08       16.19      6.00 o 
 -12   1  17        1.55        0.93      5.07 o 
 -11   1  17       13.17       10.58      5.08 o 
 -10   1  17        8.98        9.08      4.50 o 
  -9   1  17        2.36        3.21      4.10 o 
  -8   1  17       58.43       55.79      5.56 o 
  -7   1  17       40.16       41.74      4.57 o 
  -6   1  17       35.84       35.12      4.87 o 
  -5   1  17      492.62      502.06     11.47 o 
  -4   1  17      142.93      148.92      6.27 o 
  -3   1  17      780.66      788.21     15.00 o 
  -2   1  17       77.58       84.53      5.02 o 
  -1   1  17       21.28       22.21      3.62 o 
   0   1  17        8.83        2.58      3.11 o 
   1   1  17        3.46       -1.67      2.93 o 
   2   1  17       16.68       20.13      3.84 o 
   3   1  17        0.35       -2.64      3.52 o 
   4   1  17        6.33        4.86      5.05 o 
   5   1  17       11.24       11.11      5.31 o 
   6   1  17        0.15       -9.45      9.45 o 
   7   1  17        0.01       -9.21      9.21 o 
   8   1  17        0.09       15.42     16.01 o 
 -16   2  17        0.25        0.84      6.82 o 
 -15   2  17        1.88       -6.02      6.02 o 
 -14   2  17        1.31        4.55      6.13 o 
 -13   2  17        6.84       14.01      5.83 o 
 -12   2  17        0.85       -0.12      4.56 o 
 -11   2  17        0.50        7.05      4.65 o 
 -10   2  17        4.78       -0.44      4.84 o 
  -9   2  17       37.29       35.61      5.17 o 
  -8   2  17      330.34      313.74     22.78 o 
  -7   2  17      149.08      143.38      8.26 o 
  -6   2  17       28.11       26.83      4.33 o 
  -5   2  17       75.91       77.91      5.13 o 
  -4   2  17      210.42      210.04      7.30 o 
  -3   2  17      137.97      119.15      5.74 o 
  -2   2  17       21.98       15.53      3.38 o 
  -1   2  17       19.41       14.91      3.43 o 
   0   2  17       57.02       55.01      4.48 o 
   1   2  17        4.81        1.54      3.46 o 
   2   2  17        2.48        5.86      3.41 o 
   3   2  17       37.03       48.18      7.19 o 
   4   2  17        1.76       -1.30      5.42 o 
   5   2  17        1.79        3.68      6.27 o 
   6   2  17        4.78        2.24      6.31 o 
   7   2  17       12.97       13.23      6.60 o 
 -16   3  17        1.65        5.49      8.55 o 
 -15   3  17        0.73       -3.53      8.45 o 
 -14   3  17        9.78       20.21      8.04 o 
 -13   3  17        0.01        6.38      5.84 o 
 -12   3  17       25.18       24.85      6.44 o 
 -11   3  17       13.97        3.98      5.18 o 
 -10   3  17        0.17       -3.87      4.07 o 
  -9   3  17       54.73       57.90      5.91 o 
  -8   3  17        3.72        3.09      4.20 o 
  -7   3  17      150.87      146.26      8.46 o 
  -6   3  17       77.25       80.99      7.19 o 
  -5   3  17      101.44      112.28      5.62 o 
  -4   3  17      105.70      100.34      5.25 o 
  -3   3  17       11.78        7.45      4.04 o 
  -2   3  17        3.34       -0.77      3.83 o 
  -1   3  17      199.18      195.49      7.36 o 
   0   3  17        1.61       -0.48      3.84 o 
   1   3  17       21.05       18.93      4.48 o 
   2   3  17        5.11       12.01      3.62 o 
   3   3  17        9.00        7.27      3.35 o 
   4   3  17       18.44       22.81      6.72 o 
   5   3  17        0.02        0.54      6.65 o 
   6   3  17        0.17       -2.76      6.96 o 
   7   3  17        1.90       -1.34     11.84 o 
 -15   4  17        1.56       -5.24      7.79 o 
 -14   4  17        0.00       -6.96      6.96 o 
 -13   4  17        0.79       -7.01      7.01 o 
 -12   4  17        1.80        6.19      5.72 o 
 -11   4  17        0.38        5.43      4.64 o 
 -10   4  17        3.86        1.47      4.51 o 
  -9   4  17       15.85       18.06      4.75 o 
  -8   4  17        6.23        1.26      4.54 o 
  -7   4  17       89.71       86.59      7.18 o 
  -6   4  17        1.82        1.93      4.68 o 
  -5   4  17       98.35      100.79      7.37 o 
  -4   4  17      164.86      170.53      8.18 o 
  -3   4  17       13.50        6.34      4.24 o 
  -2   4  17       19.31       25.17      4.84 o 
  -1   4  17       20.11        5.26      4.16 o 
   0   4  17        1.41        6.58      3.66 o 
   1   4  17       41.78       49.10      4.86 o 
   2   4  17       58.18       62.25      6.29 o 
   3   4  17       10.23        5.90      3.99 o 
   4   4  17        2.76       10.60      6.95 o 
   5   4  17        9.01       -1.17     10.09 o 
   6   4  17        0.01       -3.76      7.07 o 
 -14   5  17        5.30       -2.92      7.46 o 
 -13   5  17        0.03       -3.75      7.40 o 
 -12   5  17        0.44       -1.44      7.37 o 
 -11   5  17        4.25        0.33      6.68 o 
 -10   5  17        6.55        7.54      5.57 o 
  -9   5  17        0.01       -4.70      4.70 o 
  -8   5  17       10.20        8.33      5.35 o 
  -7   5  17        7.71        0.85      4.77 o 
  -6   5  17       24.08       22.51      5.59 o 
  -5   5  17       28.34       30.08      5.65 o 
  -4   5  17       17.63       17.41      5.21 o 
  -3   5  17        8.47       10.36      5.34 o 
  -2   5  17       40.23       35.14      5.41 o 
  -1   5  17        2.61        0.72      4.25 o 
   0   5  17        6.81        3.29      4.41 o 
   1   5  17        5.52       -0.32      4.75 o 
   2   5  17        2.08       -2.74      4.03 o 
   3   5  17        0.36       -1.07      4.39 o 
   4   5  17        2.83       -1.82      3.94 o 
   5   5  17        0.47        3.83      7.29 o 
   6   5  17        7.30        6.27      9.69 o 
 -13   6  17        0.20       -0.84      7.60 o 
 -12   6  17        0.18       -6.16      9.45 o 
 -11   6  17        1.07        0.10      8.89 o 
 -10   6  17        0.86       -4.71      8.17 o 
  -9   6  17        9.31       18.47      9.27 o 
  -8   6  17        2.00        5.25      5.16 o 
  -7   6  17        2.93        6.86      6.19 o 
  -6   6  17        0.00       -7.31      7.31 o 
  -5   6  17       24.21       32.97      6.10 o 
  -4   6  17       10.96       10.57      5.55 o 
  -3   6  17        0.34       -4.48      4.48 o 
  -2   6  17       60.52       61.77      6.45 o 
  -1   6  17        0.00       -2.76      4.84 o 
   0   6  17        0.17        0.76      6.40 o 
   1   6  17        0.09        7.24      5.62 o 
   2   6  17        0.58       -5.42      5.42 o 
   3   6  17        6.28        7.56      8.71 o 
   4   6  17        9.71        4.97      5.10 o 
 -12   7  17       10.06        6.67     23.10 o 
 -11   7  17        2.18       11.27     10.52 o 
 -10   7  17        4.15       -7.03      8.94 o 
  -9   7  17        4.11        1.52      9.45 o 
  -8   7  17        2.25       -6.92      9.57 o 
  -7   7  17        2.19       -7.62      7.62 o 
  -6   7  17       30.97       21.31     10.25 o 
  -5   7  17        1.04        1.22      7.80 o 
  -4   7  17        0.02       13.69      8.19 o 
  -3   7  17        4.04       12.96      8.13 o 
  -2   7  17       16.61       12.87      9.39 o 
  -1   7  17        6.93        1.52      6.27 o 
   0   7  17        8.18        7.44      6.42 o 
   1   7  17       10.35       10.82      6.41 o 
   2   7  17        2.48        8.97      6.33 o 
   3   7  17        4.94        8.56      6.89 o 
  -9   8  17        0.01       -6.65      9.08 o 
  -8   8  17        0.86       -0.32      9.51 o 
  -7   8  17       16.44        0.99      9.89 o 
  -6   8  17        0.07       -8.37      8.37 o 
  -5   8  17        2.33        6.41     13.11 o 
  -4   8  17        0.43       -6.16      8.00 o 
  -3   8  17        0.00       -0.74      6.32 o 
  -2   8  17        0.05       -4.55      6.33 o 
  -1   8  17        0.17       -4.29      6.45 o 
   0   8  17        1.69       -1.41      6.34 o 
   1   8  17        1.62        4.56     14.58 o 
 -16   0  18        0.25       -3.28      8.93 o 
 -14   0  18       13.12        2.73     12.95 o 
 -12   0  18       41.38       29.29     13.60 o 
 -10   0  18        2.19       -8.46      9.50 o 
  -8   0  18      205.36      208.32     11.17 o 
  -6   0  18      164.55      161.63      9.59 o 
  -4   0  18       35.46       33.23      5.85 o 
  -2   0  18      243.98      212.84     10.39 o 
   0   0  18       19.10       17.72      6.25 o 
   2   0  18       28.76       29.99      6.49 o 
   4   0  18       56.23       33.00     17.38 o 
   6   0  18        1.72        1.28     11.13 o 
 -16   1  18        3.85        2.49      8.30 o 
 -15   1  18        0.01       -6.61      6.61 o 
 -14   1  18        1.13       -0.91      7.33 o 
 -13   1  18        1.08        2.19      6.41 o 
 -12   1  18        1.42       -2.15      7.10 o 
 -11   1  18        0.01        6.14      6.41 o 
 -10   1  18        1.98        4.54      6.19 o 
  -9   1  18        6.64        6.16      4.66 o 
  -8   1  18        2.81        2.76      4.64 o 
  -7   1  18      160.07      154.95      8.37 o 
  -6   1  18       46.69       52.74      4.78 o 
  -5   1  18       33.56       28.06      5.35 o 
  -4   1  18      137.51      146.27      6.40 o 
  -3   1  18       20.59       22.88      3.82 o 
  -2   1  18        0.33       -3.10      3.10 o 
  -1   1  18       91.70      103.58      6.47 o 
   0   1  18       11.54       10.82      3.41 o 
   1   1  18       60.62       58.46      4.97 o 
   2   1  18        0.80        0.04      3.40 o 
   3   1  18       11.59       12.43      4.92 o 
   4   1  18        1.20       -6.67      6.67 o 
   5   1  18        0.00       -4.91      4.91 o 
   6   1  18        7.81       -2.75     10.78 o 
   7   1  18        0.07       -6.28     28.73 o 
 -16   2  18        3.57       -3.28      8.13 o 
 -15   2  18        0.12       -7.36      7.36 o 
 -14   2  18        1.64        0.29      6.15 o 
 -13   2  18        5.73        6.81      6.12 o 
 -12   2  18       15.35       19.86      7.22 o 
 -11   2  18        9.92       15.43      6.94 o 
 -10   2  18       14.09       13.19      6.58 o 
  -9   2  18        0.00       -1.29      4.49 o 
  -8   2  18       30.49       29.64      5.57 o 
  -7   2  18       13.11       22.71      4.22 o 
  -6   2  18      159.31      159.49      6.76 o 
  -5   2  18       23.84       28.54      4.13 o 
  -4   2  18        0.01       -0.57      3.26 o 
  -3   2  18        9.08       10.67      3.73 o 
  -2   2  18        0.38        0.53      3.67 o 
  -1   2  18       20.35        9.96      4.16 o 
   0   2  18       58.36       52.02      5.06 o 
   1   2  18        6.68        7.38      3.65 o 
   2   2  18       11.65        6.17      3.51 o 
   3   2  18        2.77        3.77      5.28 o 
   4   2  18        0.27       -4.80      7.86 o 
   5   2  18       22.50       26.87     13.62 o 
   6   2  18       23.47       27.81      7.39 o 
 -15   3  18        0.43       -2.55      7.37 o 
 -14   3  18        0.58       -2.37      7.21 o 
 -13   3  18        1.10       -2.93      5.89 o 
 -12   3  18        2.50        5.87      6.50 o 
 -11   3  18        1.70        7.40      5.36 o 
 -10   3  18        8.71       12.56      5.30 o 
  -9   3  18       25.17       25.88      7.76 o 
  -8   3  18        0.08        3.68      5.82 o 
  -7   3  18        0.77       -2.98      4.36 o 
  -6   3  18        1.39        0.61      3.50 o 
  -5   3  18      137.63      152.36      7.91 o 
  -4   3  18        0.07       -0.88      4.13 o 
  -3   3  18       73.47       75.66      7.96 o 
  -2   3  18        7.03       11.24      4.34 o 
  -1   3  18       69.57       72.30      5.88 o 
   0   3  18        7.00        3.98      3.70 o 
   1   3  18       16.32       20.56      4.06 o 
   2   3  18        0.18       -1.20      3.44 o 
   3   3  18        3.78        2.08      4.88 o 
   4   3  18        0.35        0.69      6.64 o 
   5   3  18        0.66        4.48      7.27 o 
   6   3  18        0.27       -0.20      7.43 o 
 -15   4  18        5.12       21.93     15.62 o 
 -14   4  18        1.81       18.27     19.26 o 
 -13   4  18        4.40        7.81      9.11 o 
 -12   4  18        1.28       -3.51      9.20 o 
 -11   4  18        1.93        6.00      5.30 o 
 -10   4  18        8.09        2.53      5.10 o 
  -9   4  18        7.70       -1.03      5.55 o 
  -8   4  18        8.69        6.81      5.07 o 
  -7   4  18        0.77       -1.94      4.93 o 
  -6   4  18      146.05      133.13      8.36 o 
  -5   4  18      167.78      181.36     10.16 o 
  -4   4  18        9.89       13.03      4.71 o 
  -3   4  18       16.57       15.52      4.75 o 
  -2   4  18       91.12      110.53      6.96 o 
  -1   4  18       51.25       52.52      5.70 o 
   0   4  18        4.92        6.64      4.42 o 
   1   4  18        3.96        1.73      3.91 o 
   2   4  18        0.94        2.51      3.94 o 
   3   4  18        1.26       -1.92      4.08 o 
   4   4  18       16.54       18.08      7.53 o 
   5   4  18        0.00        4.21      9.36 o 
 -14   5  18        2.06        4.55     11.71 o 
 -13   5  18        0.20       -0.54      9.41 o 
 -12   5  18        9.76       32.68     10.59 o 
 -11   5  18        0.45       10.53      9.01 o 
 -10   5  18        0.91       -6.75      6.75 o 
  -9   5  18        6.88        6.79      5.35 o 
  -8   5  18        0.88        6.89      5.28 o 
  -7   5  18       41.96       30.94      6.18 o 
  -6   5  18        0.44        5.48      5.15 o 
  -5   5  18       66.12       80.20      9.32 o 
  -4   5  18        4.57        6.08      4.57 o 
  -3   5  18       94.00      100.62      7.29 o 
  -2   5  18       12.07        5.62      4.66 o 
  -1   5  18       10.65       15.78      5.01 o 
   0   5  18        3.32       -4.87      4.87 o 
   1   5  18       33.37       35.81      5.80 o 
   2   5  18        0.15       -1.47      5.05 o 
   3   5  18       15.54       21.91      5.29 o 
   4   5  18        1.51        1.34      7.35 o 
 -12   6  18        3.46        6.96     10.08 o 
 -11   6  18        1.82       -2.88      9.14 o 
 -10   6  18        2.02       -9.98     13.08 o 
  -9   6  18        0.05       -8.16      8.16 o 
  -8   6  18        1.75       -6.52      6.52 o 
  -7   6  18       14.75        6.24      6.56 o 
  -6   6  18        4.04        3.03      6.53 o 
  -5   6  18       27.37       30.09      6.36 o 
  -4   6  18        0.61       -3.85      4.47 o 
  -3   6  18       43.14       43.65      6.28 o 
  -2   6  18       23.11       21.96      6.48 o 
  -1   6  18        5.72        3.01      6.36 o 
   0   6  18       40.60       60.17     15.21 o 
   1   6  18        1.12       -5.61      5.61 o 
   2   6  18        2.17       -3.54      5.54 o 
   3   6  18        0.40       -2.38     10.93 o 
 -11   7  18        0.05        9.27     10.35 o 
 -10   7  18        0.34       -2.15      9.61 o 
  -9   7  18        1.63       -8.44      8.95 o 
  -8   7  18        0.69       -1.73      9.47 o 
  -7   7  18        0.60       -2.38      8.21 o 
  -6   7  18        3.41       -7.90     11.90 o 
  -5   7  18        9.21        7.97     13.60 o 
  -4   7  18        0.70       -6.56      6.56 o 
  -3   7  18       23.58       37.84      8.09 o 
  -2   7  18        6.74        4.52      6.81 o 
  -1   7  18        1.71       -6.27      6.27 o 
   0   7  18        7.32        7.93      6.65 o 
   1   7  18       11.17        8.65      6.77 o 
  -7   8  18        7.24        9.28      9.89 o 
  -6   8  18        3.65       -0.51      9.00 o 
  -5   8  18        0.00       -4.25      8.75 o 
  -4   8  18        0.99        3.16      7.13 o 
  -3   8  18       15.96       10.27      7.50 o 
  -2   8  18        0.01        8.84      7.90 o 
 -15   0  19        5.22       -8.00     13.28 o 
 -13   0  19        3.95      -10.15     10.15 o 
 -11   0  19        2.56       -6.25     10.48 o 
  -9   0  19       63.33       58.84      8.94 o 
  -7   0  19        0.24        3.53      5.19 o 
  -5   0  19        0.05       -2.27      4.82 o 
  -3   0  19       82.56       72.39      7.36 o 
  -1   0  19        0.00        5.54      4.70 o 
   1   0  19        0.35       -1.49      6.67 o 
   3   0  19        8.45        7.95     16.14 o 
   5   0  19       16.46        8.98     19.39 o 
 -15   1  19        6.29       -3.41      9.55 o 
 -14   1  19       14.58        0.78      9.06 o 
 -13   1  19        0.77       -1.67      8.53 o 
 -12   1  19       25.74       28.42     11.88 o 
 -11   1  19        2.64        2.73      6.45 o 
 -10   1  19        4.09       -1.22      6.68 o 
  -9   1  19        1.79        0.84      4.85 o 
  -8   1  19        3.91        2.02      3.63 o 
  -7   1  19        1.73       -0.54      3.53 o 
  -6   1  19        6.41        4.03      3.65 o 
  -5   1  19      115.98      113.96      6.05 o 
  -4   1  19       27.43       22.83      4.03 o 
  -3   1  19       12.99       13.81      3.98 o 
  -2   1  19       87.33       89.45      5.42 o 
  -1   1  19        9.68        3.48      3.40 o 
   0   1  19        8.25       11.36      5.44 o 
   1   1  19        0.49       -3.52      3.74 o 
   2   1  19        3.55       -0.03      4.20 o 
   3   1  19        4.32       -5.91      5.91 o 
   4   1  19        2.45        4.23      5.98 o 
   5   1  19        2.53       -8.30      8.30 o 
   6   1  19        1.95       -4.76     11.27 o 
 -15   2  19        6.70       10.92      8.10 o 
 -14   2  19        1.01       -6.99      6.99 o 
 -13   2  19        0.09        4.94      7.20 o 
 -12   2  19        0.45        2.70      6.74 o 
 -11   2  19        8.65       10.56      7.12 o 
 -10   2  19        5.31        1.15      4.84 o 
  -9   2  19       12.04       13.88      5.49 o 
  -8   2  19       16.72        9.62      4.38 o 
  -7   2  19        9.48        8.64      3.74 o 
  -6   2  19       29.36       26.47      4.23 o 
  -5   2  19       41.67       33.55      4.36 o 
  -4   2  19       30.50       32.21      4.31 o 
  -3   2  19       23.33       27.70      4.82 o 
  -2   2  19       15.37       14.89      4.42 o 
  -1   2  19        9.61        5.83      4.27 o 
   0   2  19      111.82      130.11      9.06 o 
   1   2  19        4.08       -1.42      3.90 o 
   2   2  19        2.77        3.08      3.62 o 
   3   2  19        0.89        0.08      9.08 o 
   4   2  19       23.10       26.45      7.17 o 
   5   2  19        4.35        6.70      6.89 o 
 -15   3  19        5.05        7.37      9.85 o 
 -14   3  19        0.60        7.97      9.39 o 
 -13   3  19        2.00       -4.52      6.81 o 
 -12   3  19        6.69        9.63      7.12 o 
 -11   3  19        0.97       -0.02      5.47 o 
 -10   3  19        5.13       -3.38      5.23 o 
  -9   3  19        0.31        0.69      5.03 o 
  -8   3  19       10.17        8.73      4.06 o 
  -7   3  19        0.53       -4.31      4.31 o 
  -6   3  19        2.66        3.83      4.54 o 
  -5   3  19       55.69       53.16      5.86 o 
  -4   3  19        2.65        5.45      4.46 o 
  -3   3  19       26.72       21.33      5.02 o 
  -2   3  19       38.89       54.33      6.33 o 
  -1   3  19       43.62       58.40      5.84 o 
   0   3  19        0.11        3.24      4.21 o 
   1   3  19       14.81       15.10      4.21 o 
   2   3  19        0.19       -3.65      3.65 o 
   3   3  19       12.01        0.68      6.15 o 
   4   3  19        5.28        4.21     15.11 o 
   5   3  19        0.30       -4.68      7.12 o 
 -14   4  19        0.08       -5.59      8.81 o 
 -13   4  19        1.39       -2.42     11.23 o 
 -12   4  19        0.87       -8.19      8.19 o 
 -11   4  19       34.54       71.94      9.30 o 
 -10   4  19        0.05       -1.68      4.99 o 
  -9   4  19        8.94       13.25      5.67 o 
  -8   4  19        0.55       -4.66      4.66 o 
  -7   4  19        3.12       -4.11      4.84 o 
  -6   4  19       82.09       77.35     12.04 o 
  -5   4  19        0.08        3.32      4.54 o 
  -4   4  19       83.68       78.24      6.77 o 
  -3   4  19        8.31        7.66      4.84 o 
  -2   4  19       21.51       26.96      5.37 o 
  -1   4  19        0.39        0.68      4.44 o 
   0   4  19        3.21        0.72      4.32 o 
   1   4  19        0.77       -4.30      4.30 o 
   2   4  19       59.29       73.67      8.21 o 
   3   4  19       13.00        2.16      7.16 o 
   4   4  19        3.26        0.46      7.53 o 
 -13   5  19        1.01       -3.34      9.63 o 
 -12   5  19        5.40       -6.71      9.48 o 
 -11   5  19        0.00        4.90      9.33 o 
 -10   5  19        5.75        3.77      8.71 o 
  -9   5  19        0.62       10.17      6.87 o 
  -8   5  19       12.53       11.26      6.84 o 
  -7   5  19       19.49       12.84      9.14 o 
  -6   5  19        6.63        4.76      6.14 o 
  -5   5  19        1.47        0.49      4.85 o 
  -4   5  19        0.29        1.80      4.70 o 
  -3   5  19       52.71       56.58      6.44 o 
  -2   5  19        1.43        5.86      4.88 o 
  -1   5  19        8.58       -4.55      4.55 o 
   0   5  19        0.19       -5.00      5.00 o 
   1   5  19       13.62       20.96     12.73 o 
   2   5  19        0.60       -5.91      9.00 o 
   3   5  19        1.34       -4.04      9.83 o 
 -11   6  19        0.87        7.32     10.14 o 
 -10   6  19        0.09      -10.35     10.35 o 
  -9   6  19        2.68       -5.17      8.71 o 
  -8   6  19        0.08       -6.18      6.27 o 
  -7   6  19        0.71       -0.32      6.68 o 
  -6   6  19        6.09        3.05      6.78 o 
  -5   6  19        2.60       -0.40      5.63 o 
  -4   6  19       98.57       96.73      8.82 o 
  -3   6  19       22.76       21.63      6.62 o 
  -2   6  19        0.35       -0.21      5.95 o 
  -1   6  19        2.43        1.11      6.29 o 
   0   6  19        3.61       -7.60      7.60 o 
   1   6  19        7.59        6.90      6.86 o 
   2   6  19        4.44        9.05     10.24 o 
  -9   7  19        2.31       -0.94      9.78 o 
  -8   7  19        5.11       -2.08     12.95 o 
  -7   7  19        0.29       -7.48      7.48 o 
  -6   7  19        0.57      -10.17     10.17 o 
  -5   7  19        4.87       -5.84      5.84 o 
  -4   7  19        6.08        1.24      7.03 o 
  -3   7  19       10.63       12.81      7.32 o 
  -2   7  19        0.03       -3.00      6.74 o 
  -1   7  19       30.06       22.45      7.66 o 
 -14   0  20        3.26       15.49     13.15 o 
 -12   0  20       30.40       53.49     15.23 o 
 -10   0  20        5.48       11.52      5.80 o 
  -8   0  20       24.95       36.80      6.79 o 
  -6   0  20        1.99       -2.80      4.91 o 
  -4   0  20        3.45        4.09      6.40 o 
  -2   0  20       35.61       39.36     10.00 o 
   0   0  20        5.15       -6.28      6.28 o 
   2   0  20       21.03       44.53      7.95 o 
   4   0  20        2.26      -14.97     15.16 o 
 -15   1  20       35.74       58.96     12.95 o 
 -14   1  20        9.64        4.19      8.10 o 
 -13   1  20       26.26       30.98      8.52 o 
 -12   1  20        9.06        3.68      6.98 o 
 -11   1  20        9.71       11.65      7.09 o 
 -10   1  20        4.19        0.63      4.80 o 
  -9   1  20        2.91        2.29      3.93 o 
  -8   1  20        0.40       -0.76      3.61 o 
  -7   1  20        0.25       -3.46      3.46 o 
  -6   1  20        0.87        1.19      3.60 o 
  -5   1  20        3.15        6.64      3.79 o 
  -4   1  20        0.29        0.38      3.57 o 
  -3   1  20       68.08       69.38      5.18 o 
  -2   1  20        1.20        2.87      4.19 o 
  -1   1  20        0.03       -1.94      4.13 o 
   0   1  20       12.74       10.79      4.32 o 
   1   1  20        0.02       -0.27      4.01 o 
   2   1  20        3.30        4.76      5.19 o 
   3   1  20        0.01       -9.63      9.63 o 
   4   1  20        0.35      -10.86     10.86 o 
 -14   2  20        4.10        1.32      7.54 o 
 -13   2  20        3.79        2.86      7.00 o 
 -12   2  20        1.04        0.15      6.62 o 
 -11   2  20        1.31        0.12      5.37 o 
 -10   2  20       40.72       71.75      9.32 o 
  -9   2  20        7.71       10.85      4.37 o 
  -8   2  20        3.65        6.90      3.99 o 
  -7   2  20        1.70        2.84      3.74 o 
  -6   2  20       11.66       13.93      4.85 o 
  -5   2  20        6.99       11.47      4.94 o 
  -4   2  20        0.01       -1.30      4.24 o 
  -3   2  20       36.34       33.10      5.31 o 
  -2   2  20        0.89        4.38      4.95 o 
  -1   2  20       24.73       19.62      4.77 o 
   0   2  20        1.40       -0.10      4.14 o 
   1   2  20        9.47       10.19      4.75 o 
   2   2  20        0.49       -3.93      3.93 o 
   3   2  20        6.73        2.41      7.31 o 
   4   2  20        1.40       -0.74      8.22 o 
 -14   3  20        2.97       -7.01      9.60 o 
 -13   3  20        1.89        5.11      8.51 o 
 -12   3  20        5.98        3.80      7.59 o 
 -11   3  20        4.75       13.97     10.62 o 
 -10   3  20        5.03        0.33      5.50 o 
  -9   3  20        2.47        4.31      5.58 o 
  -8   3  20       12.15       23.60      6.15 o 
  -7   3  20        2.34       -2.36      4.37 o 
  -6   3  20       34.55       45.97      7.03 o 
  -5   3  20        0.30       -5.09      5.09 o 
  -4   3  20        4.14        6.24      4.73 o 
  -3   3  20       65.70       78.11      6.60 o 
  -2   3  20       29.74       19.68      5.04 o 
  -1   3  20        9.31       -0.46      5.07 o 
   0   3  20       19.39       20.72      6.21 o 
   1   3  20        9.94        6.14      4.69 o 
   2   3  20        3.09       -3.00      4.20 o 
   3   3  20        0.06       -9.21      9.21 o 
   4   3  20        0.20       -3.25      9.65 o 
 -13   4  20        7.70        5.14     13.31 o 
 -12   4  20        0.42        0.48      9.18 o 
 -11   4  20        2.75       -2.53     10.83 o 
 -10   4  20        1.99       -1.25      8.84 o 
  -9   4  20        1.15        0.41      6.28 o 
  -8   4  20       12.21       11.60      5.83 o 
  -7   4  20        3.68        8.61      5.07 o 
  -6   4  20       13.04       16.27      5.43 o 
  -5   4  20        9.21       11.00      5.25 o 
  -4   4  20        6.16        6.23      5.01 o 
  -3   4  20        0.53        0.68      4.70 o 
  -2   4  20       16.66       27.32      5.65 o 
  -1   4  20        6.84       12.94      5.05 o 
   0   4  20        0.56       -2.26      4.62 o 
   1   4  20       25.45       20.65      7.07 o 
   2   4  20       14.65        7.57      5.11 o 
   3   4  20        3.82       -0.20     20.17 o 
 -12   5  20        0.06       -9.12      9.12 o 
 -11   5  20        5.06       -5.01      9.30 o 
 -10   5  20        2.50        7.58      7.11 o 
  -9   5  20        0.04        4.66      7.14 o 
  -8   5  20        0.59       -0.80      6.57 o 
  -7   5  20        0.14       -4.91      6.52 o 
  -6   5  20        0.43       10.24      6.03 o 
  -5   5  20        0.36        5.19      5.79 o 
  -4   5  20        2.94       -3.89      5.61 o 
  -3   5  20        3.31        7.66      5.83 o 
  -2   5  20        3.71        6.12      6.85 o 
  -1   5  20       18.11       29.11      6.78 o 
   0   5  20       14.09        3.95      5.90 o 
   1   5  20       21.88       36.03      6.81 o 
   2   5  20        0.52       19.98     16.66 o 
 -10   6  20        8.43       12.36     10.02 o 
  -9   6  20        2.00        0.93      9.29 o 
  -8   6  20        0.33        4.36      7.29 o 
  -7   6  20        0.03       -3.58      7.47 o 
  -6   6  20        6.91       -5.56      5.87 o 
  -5   6  20        1.11        1.63      6.40 o 
  -4   6  20       24.78       21.85      6.98 o 
  -3   6  20       13.34       10.84      6.43 o 
  -2   6  20       22.39       18.41      7.05 o 
  -1   6  20        3.79        6.43      8.42 o 
   0   6  20       10.02       11.18      6.90 o 
  -6   7  20        0.02       -2.87      8.88 o 
  -5   7  20        9.97       -4.40      8.20 o 
  -4   7  20        0.01        6.34      7.42 o 
 -13   0  21        3.13        8.47     11.36 o 
 -11   0  21        0.69       -5.10      5.49 o 
  -9   0  21        0.07       -5.08      5.08 o 
  -7   0  21       16.20       24.42      6.56 o 
  -5   0  21       30.85       29.13      6.57 o 
  -3   0  21        8.98        8.78      5.68 o 
  -1   0  21       61.06       61.07      9.80 o 
   1   0  21        3.40       -4.87      6.75 o 
   3   0  21        4.78        7.74     16.27 o 
 -14   1  21        0.90       -4.81      7.69 o 
 -13   1  21       21.73       18.04      8.57 o 
 -12   1  21        8.79        6.43      7.07 o 
 -11   1  21       10.50        9.05      5.16 o 
 -10   1  21        0.07       -3.89      4.06 o 
  -9   1  21       18.96       28.33      4.91 o 
  -8   1  21        2.61        7.54      4.14 o 
  -7   1  21        3.97       -1.42      3.79 o 
  -6   1  21        3.50        5.13      3.96 o 
  -5   1  21        0.01        0.57      4.51 o 
  -4   1  21       26.74       23.52      5.18 o 
  -3   1  21       13.57       13.89      4.92 o 
  -2   1  21        0.14       -3.31      4.23 o 
  -1   1  21       32.53       41.15      5.52 o 
   0   1  21        0.67       -1.06      4.40 o 
   1   1  21        0.06       -5.65      7.04 o 
   2   1  21        0.40        3.18      6.95 o 
   3   1  21        1.93       -6.70      6.70 o 
 -14   2  21       30.21       46.92     17.77 o 
 -13   2  21        0.10       -1.46      7.28 o 
 -12   2  21       12.53       23.07      8.02 o 
 -11   2  21        0.86       -5.06      6.65 o 
 -10   2  21        8.43       13.31      4.82 o 
  -9   2  21        1.11       -0.92      5.04 o 
  -8   2  21        1.44       -3.51      4.66 o 
  -7   2  21        9.06       11.67      5.10 o 
  -6   2  21        0.12        5.31      4.81 o 
  -5   2  21        2.21       -0.85      4.66 o 
  -4   2  21        3.59        6.61      4.59 o 
  -3   2  21        7.98        4.63      4.85 o 
  -2   2  21        0.06       -0.02      4.68 o 
  -1   2  21        6.53        6.56      4.69 o 
   0   2  21       25.92       25.06      5.29 o 
   1   2  21       10.26        8.31      4.63 o 
   2   2  21        0.57       -3.76      7.38 o 
   3   2  21        6.64       -7.19      7.51 o 
 -13   3  21        2.57       -7.36      7.36 o 
 -12   3  21       34.17       54.92      9.70 o 
 -11   3  21       35.04       36.07      8.88 o 
 -10   3  21       16.06       24.41      7.77 o 
  -9   3  21       13.34       20.94      6.38 o 
  -8   3  21        4.29        4.61      5.21 o 
  -7   3  21        0.19       -4.53      4.53 o 
  -6   3  21        2.99        1.42      4.78 o 
  -5   3  21        6.15       16.13      5.31 o 
  -4   3  21        5.95        4.28      4.90 o 
  -3   3  21        0.65        3.02      4.86 o 
  -2   3  21       12.18        4.00      4.76 o 
  -1   3  21       21.27       13.95      5.17 o 
   0   3  21       15.04       13.03      5.18 o 
   1   3  21        3.23       -2.78      5.11 o 
   2   3  21        6.51       10.39      8.68 o 
 -12   4  21        6.22       -5.42     13.08 o 
 -11   4  21        4.90       13.92      8.23 o 
 -10   4  21        0.08       -7.26      7.26 o 
  -9   4  21        0.02        6.42      9.00 o 
  -8   4  21        2.63        2.96      5.93 o 
  -7   4  21        0.82        3.43      6.67 o 
  -6   4  21       10.29       13.11      6.21 o 
  -5   4  21        0.41       -2.30      5.94 o 
  -4   4  21        4.98        5.05      5.02 o 
  -3   4  21        0.07        6.35      5.93 o 
  -2   4  21        1.44        8.76      5.77 o 
  -1   4  21        0.97       -1.28      8.00 o 
   0   4  21        6.56        7.07      7.55 o 
   1   4  21        0.70       -2.93      5.32 o 
 -10   5  21       18.72       18.44      8.45 o 
  -9   5  21        1.00       17.48      7.86 o 
  -8   5  21        8.59        9.95      7.85 o 
  -7   5  21        4.79        0.85      5.70 o 
  -6   5  21        4.72        5.16      6.24 o 
  -5   5  21       10.75        6.61      6.43 o 
  -4   5  21        0.64       -0.06      6.00 o 
  -3   5  21        0.03       -5.64      5.64 o 
  -2   5  21        6.86       10.06      7.62 o 
  -1   5  21       13.58       -3.28      6.83 o 
   0   5  21        7.78       -7.17     10.20 o 
  -8   6  21        0.50       -4.58      8.72 o 
  -7   6  21        0.77       -0.75      6.01 o 
  -6   6  21        1.50       -1.41      6.42 o 
  -5   6  21       24.87       22.65      7.39 o 
  -4   6  21        6.34        6.68      6.70 o 
  -3   6  21        1.33       -9.82      9.96 o 
  -2   6  21        2.40      -17.57     17.57 o 
 -12   0  22        1.03       -8.24      8.24 o 
 -10   0  22       29.22       53.62      8.82 o 
  -8   0  22        0.23       -3.48      5.57 o 
  -6   0  22        4.97        5.34      6.20 o 
  -4   0  22       13.64       30.75     16.37 o 
  -2   0  22        5.01       22.65     13.93 o 
   0   0  22        5.24        6.02      7.91 o 
   2   0  22       12.87        9.37     16.98 o 
 -13   1  22        9.08        5.86      8.36 o 
 -12   1  22        0.02       -4.49      6.71 o 
 -11   1  22        0.80       -0.54      5.15 o 
 -10   1  22       35.18       50.87      7.06 o 
  -9   1  22       24.81       30.11      6.14 o 
  -8   1  22        2.60        0.57      5.77 o 
  -7   1  22       44.63       60.03      6.74 o 
  -6   1  22        1.18        1.55      4.73 o 
  -5   1  22        3.35        2.08      4.90 o 
  -4   1  22       14.76       14.50      5.56 o 
  -3   1  22        0.13       -2.90      4.39 o 
  -2   1  22       24.10       23.23      6.36 o 
  -1   1  22        2.35        1.60      5.38 o 
   0   1  22        0.71        6.09      5.30 o 
   1   1  22        7.05        5.58      6.89 o 
   2   1  22        2.65       19.18     11.98 o 
 -12   2  22        0.18       -0.62      7.28 o 
 -11   2  22        0.26       -2.06      6.40 o 
 -10   2  22        0.50       -2.73      6.26 o 
  -9   2  22        0.12       10.28      5.43 o 
  -8   2  22        8.43        6.00      5.45 o 
  -7   2  22        0.06        0.78      5.10 o 
  -6   2  22       31.06       25.02      5.84 o 
  -5   2  22        1.14        4.16      4.89 o 
  -4   2  22        1.62       -1.99      4.73 o 
  -3   2  22        2.72       15.59      5.18 o 
  -2   2  22        0.00        1.43      5.75 o 
  -1   2  22        0.32       -4.54      4.54 o 
   0   2  22        1.10       -1.93      4.85 o 
   1   2  22        2.82       -1.15      5.31 o 
 -12   3  22        1.22        9.97      8.29 o 
 -11   3  22       12.60       13.51      8.31 o 
 -10   3  22        0.04       -1.94      7.01 o 
  -9   3  22        0.00        2.67      6.47 o 
  -8   3  22        3.25       11.27      6.53 o 
  -7   3  22        0.05       -5.40      5.40 o 
  -6   3  22        1.06        1.52      5.13 o 
  -5   3  22        0.01        2.34      7.59 o 
  -4   3  22        9.35       14.09      5.41 o 
  -3   3  22        2.29       -2.01      5.84 o 
  -2   3  22        0.00        3.12      5.01 o 
  -1   3  22       12.01        2.85      7.38 o 
   0   3  22        8.22       12.30      8.28 o 
   1   3  22        5.46        0.63     11.94 o 
 -11   4  22        1.03       14.97     14.90 o 
 -10   4  22        0.13       -1.67     10.94 o 
  -9   4  22        1.61        0.41      7.65 o 
  -8   4  22       10.50        4.42      6.51 o 
  -7   4  22        0.76       -0.29      6.20 o 
  -6   4  22        3.18       14.99      6.55 o 
  -5   4  22       12.25       16.90      6.56 o 
  -4   4  22        1.06        1.02      6.16 o 
  -3   4  22       16.25       27.19      7.10 o 
  -2   4  22        2.51       -1.77      5.86 o 
  -1   4  22        0.06       -3.52      5.73 o 
  -9   5  22        1.62        3.19     12.69 o 
  -8   5  22       10.98        3.24      6.46 o 
  -7   5  22        4.79        9.62      6.74 o 
  -6   5  22        5.44        0.55      6.57 o 
  -5   5  22        0.01        5.96      8.04 o 
  -4   5  22       11.64        9.25      6.71 o 
  -3   5  22        1.05       -6.18      6.18 o 
 -11   0  23        2.67        2.76     10.44 o 
  -9   0  23        4.44       13.66      7.05 o 
  -7   0  23        0.00        0.16      9.24 o 
  -5   0  23        1.10        6.28      8.52 o 
  -3   0  23        0.64       -7.11      8.29 o 
  -1   0  23        0.04       -2.50      8.82 o 
 -11   1  23        3.85        9.70     10.29 o 
 -10   1  23        8.40        7.89      7.35 o 
  -9   1  23        0.77        2.63      5.33 o 
  -8   1  23        7.89       14.44      5.68 o 
  -7   1  23        0.33       -4.75      4.75 o 
  -6   1  23        1.53        4.56      5.25 o 
  -5   1  23       10.58       11.83      5.89 o 
  -4   1  23        0.51       -0.53      5.08 o 
  -3   1  23        0.35        6.87      8.58 o 
  -2   1  23        7.94       13.42      6.44 o 
  -1   1  23        1.00       -1.11      9.25 o 
   0   1  23        0.17        3.97     10.63 o 
 -11   2  23        6.39        2.70      7.01 o 
 -10   2  23        3.33       -3.24      9.45 o 
  -9   2  23        0.19       -3.43      6.35 o 
  -8   2  23        1.06        0.21      6.33 o 
  -7   2  23       10.64       20.40      5.87 o 
  -6   2  23        1.89        0.35      5.17 o 
  -5   2  23        3.46        9.82      5.63 o 
  -4   2  23        0.55       -4.86      4.86 o 
  -3   2  23        3.52        8.54      5.44 o 
  -2   2  23        7.01        9.88      5.46 o 
  -1   2  23        4.46        5.15      6.09 o 
 -10   3  23        2.88        0.48      7.97 o 
  -9   3  23        0.01        0.63     10.49 o 
  -8   3  23        0.89       -6.10      6.10 o 
  -7   3  23        0.78        8.00      6.52 o 
  -6   3  23        6.34        1.54      6.36 o 
  -5   3  23       10.22       10.25      6.60 o 
  -4   3  23        4.77        7.94      6.38 o 
  -3   3  23        2.36        3.82      7.60 o 
  -2   3  23        4.38       -0.57      6.08 o 
  -8   4  23        3.35       -0.39     13.67 o 
  -7   4  23        0.02       10.19      6.61 o 
  -6   4  23        1.26       16.02      6.99 o 
  -5   4  23        9.07       24.60      7.45 o 
  -4   4  23       27.72       27.12     10.25 o 
  -3   4  23        2.23       16.14     17.38 o 
 -10   0  24        0.26      -12.49     16.33 o 
  -8   0  24       10.91        9.16     10.19 o 
  -6   0  24        5.62        8.14     20.14 o 
  -4   0  24        4.68        1.98     15.00 o 
  -2   0  24        3.47        7.68     15.03 o 
  -9   1  24       13.32       17.31      7.75 o 
  -8   1  24       21.26       29.82      8.13 o 
  -7   1  24        1.83       -0.59      5.49 o 
  -6   1  24        0.37       -0.97      6.48 o 
  -5   1  24        0.13       -2.94      6.38 o 
  -4   1  24        2.69        0.97      6.42 o 
  -3   1  24        3.70        0.26     11.18 o 
  -8   2  24        2.18        0.08      6.97 o 
  -7   2  24        1.49       -3.54      6.97 o 
  -6   2  24        4.08        9.51      7.05 o 
  -5   2  24        0.79        6.72      9.35 o 
  -4   2  24       18.70       10.41     18.03 o 
  -7   3  24        0.94       -6.31     14.90 o 
  -6   3  24       21.25       42.89     17.77 o 
                                                 
